# Supplementary material for: Patients’ perceptions of service quality in China: An investigation using the SERVQUAL model
Source: PLoS One. 2017 Dec 22;12(12):e0190123. doi: 10.1371/journal.pone.0190123 (PMC5741236; doi:10.1371/journal.pone.0190123)
Supplement: S1 Dataset — The supporting dataset includes the data underlying our findings in this study. (XLS) [file pone.0190123.s001.xls]

## Sheet: 补全汇总3
Gende	Age	Education level	Average income per month	The medical department	The main payment method	The disease is clear	Treatment is clear	The doctor are satisfied	a1	a2	a3	a4	a5	a6	a7	a8	a9	a10	a11	a12	a13	a14	a15	a16	a17	a18	a19	a20	a21	a22	a23	a24	c1	c2	c3	c4	c5	c6	c7	c8	c9	c10	c11	c12	c13	c14	c15	c16	c17
1	1	4	1	1	4	1	1	2	2	1	1	1	4	4	1	1	1	1	1	1	1	1	1	1	1	1	1	1	2	2	2	1	2	2	3	3	4	2	1	1	1	5	5	5	4	5	4	4	5
1	2	3	2	4	4	1	1	2	4	3	3	3	2	4	3	3	3	4	3	2	2	3	5	4	3	4	3	2	4	2	2	2	4	4	3	3	2	3	4	2	3	2	3	4	3	2	3	2	3
2	2	3	2	1	2	1	1	2	5	3	3	3	5	5	5	4	5	4	5	4	5	4	5	4	4	5	4	4	5	4	5	5	5	4	5	5	5	5	5	5	5	5	5	5	5	5	5	5	5
2	1	4	3	1	2	1	1	1	4	5	5	5	5	5	5	5	5	5	5	5	5	5	5	5	5	5	5	3	5	5	5	5	3	3	3	2	2	4	4	4	5	5	4	5	5	5	5	5	5
2	3	3	3	8	4	1	1	1	3	3	3	3	3	3	3	3	3	3	3	3	3	2	3	3	2	3	2	3	3	2	2	2	3	3	4	4	4	3	3	3	3	3	3	3	3	3	3	3	4
2	2	3	4	4	2	1	1	1	5	4	5	4	5	5	5	4	5	5	5	5	4	5	5	5	5	5	5	4	4	4	4	5	5	4	5	4	5	5	5	5	5	5	5	5	5	5	5	5	5
2	1	3	2	1	4	1	1	1	4	4	4	4	5	5	4	4	5	5	5	4	5	4	5	5	5	4	5	4	4	4	5	5	4	4	5	5	5	5	4	4	5	5	5	4	5	4	5	5	5
2	2	1	2	4	1	1	1	2	2	3	3	2	2	2	3	2	3	3	3	3	5	5	5	5	4	4	4	3	5	3	3	4	3	3	3	3	4	4	5	5	5	4	4	3	5	5	4	5	5
1	1	3	1	8	4	1	1	2	4	3	2	3	2	2	2	2	2	2	2	2	2	2	2	2	2	2	2	2	2	3	3	3	4	3	4	3	4	4	4	4	4	4	4	4	4	4	4	4	4
1	2	1	1	8	4	1	1	2	4	3	2	3	2	2	2	2	2	2	2	2	2	2	2	2	2	2	2	2	2	3	3	3	4	3	4	3	4	4	4	4	4	4	4	4	4	4	4	4	4
2	1	3	3	1	4	1	1	1	5	3	5	4	5	5	4	5	5	4	4	4	4	5	5	4	4	5	5	4	5	5	5	5	5	4	5	5	4	5	5	4	4	5	5	4	4	5	5	4	5
2	1	3	2	4	3	1	1	3	4	2	4	3	3	3	1	3	3	2	3	3	2	3	3	3	3	3	3	2	2	2	3	3	4	3	4	3	3	1	2	2	2	2	3	3	3	3	3	4	3
2	1	2	2	1	4	1	1	2	3	3	4	4	4	4	4	4	4	4	4	3	4	3	4	4	3	4	3	4	3	4	4	4	3	3	4	4	4	4	4	4	4	4	4	4	3	4	4	3	4
2	2	2	2	1	4	1	1	1	3	3	3	3	3	2	3	2	3	2	3	4	3	3	2	3	2	3	3	3	3	3	3	3	3	3	3	4	4	3	3	3	3	3	3	2	3	3	2	3	3
2	2	2	3	1	4	1	1	2	3	3	3	3	3	3	3	3	3	3	3	3	2	2	2	2	3	2	2	3	2	3	3	3	3	3	3	3	3	3	3	2	2	2	3	2	2	2	2	2	2
1	2	3	4	1	2	1	1	2	4	3	3	3	3	4	3	4	3	4	3	4	3	3	4	4	4	3	4	3	3	4	3	4	5	5	4	5	4	3	4	4	4	3	4	4	3	4	3	3	3
1	2	3	5	4	2	1	1	1	3	2	2	3	3	3	2	3	2	3	4	5	3	3	3	3	3	3	4	4	4	4	4	4	3	3	4	4	3	4	3	4	4	4	4	4	4	4	4	4	4
2	1	2	1	8	1	1	1	2	4	2	4	3	3	3	4	4	3	3	4	3	3	4	4	4	4	4	4	4	4	4	4	4	2	2	3	3	4	4	4	5	5	4	2	3	4	4	4	4	4
1	2	3	3	8	2	1	1	2	2	3	4	4	4	4	5	4	2	4	4	4	5	5	3	4	4	4	4	3	5	4	3	4	1	2	4	3	5	3	5	4	3	4	4	4	4	5	4	4	4
1	1	2	2	8	3	2	1	2	2	2	4	3	2	3	4	4	4	4	4	5	3	4	3	4	4	4	3	3	4	3	3	3	2	1	3	3	4	3	3	4	4	4	4	5	4	3	4	3	4
1	2	2	2	8	4	2	1	1	2	2	4	4	3	3	4	3	3	3	4	4	5	4	3	3	4	4	4	4	3	3	3	3	2	1	3	3	2	3	4	3	3	4	3	4	4	4	4	4	4
2	2	3	1	4	1	1	1	1	5	3	5	4	4	4	4	4	4	4	4	4	4	4	5	5	5	5	5	5	4	4	4	4	5	3	4	4	4	4	4	4	4	4	4	4	4	4	4	4	4
2	2	2	3	8	3	1	1	2	2	2	2	3	4	4	5	4	4	3	3	4	4	4	3	3	4	4	3	4	4	3	3	3	2	2	4	4	3	4	4	4	4	3	4	4	5	5	4	4	5
2	1	2	2	8	4	2	2	2	2	2	3	3	3	4	4	4	4	4	4	4	5	3	3	3	4	4	4	4	4	3	4	4	2	2	3	3	5	5	5	4	4	4	4	5	4	4	4	3	4
2	1	2	2	1	3	1	2	2	4	4	4	4	3	3	4	2	4	4	3	4	3	4	4	4	4	4	4	4	4	4	4	4	4	4	4	3	4	3	3	3	4	4	4	4	4	4	4	4	4
2	1	2	1	4	4	1	1	3	4	4	1	1	3	5	3	5	1	3	2	3	2	4	5	5	5	5	5	2	3	3	3	2	4	3	5	4	3	3	3	3	5	4	4	3	4	3	5	5	5
2	2	2	2	8	3	1	1	1	4	4	4	4	4	4	4	4	4	4	4	4	4	4	5	5	5	5	4	4	4	4	4	4	4	4	4	4	4	4	4	4	4	4	4	4	4	4	5	5	5
2	2	2	1	8	1	1	1	1	5	5	4	5	5	5	4	5	5	5	5	5	5	5	5	5	5	5	5	4	5	5	5	5	3	5	5	5	5	5	3	5	5	5	4	3	5	5	5	5	5
1	2	3	5	8	3	1	1	1	5	5	4	3	3	5	5	5	5	5	5	5	5	5	5	5	5	5	5	5	5	5	5	5	4	3	4	4	4	4	4	5	5	5	5	5	5	5	5	5	5
1	2	3	5	1	1	1	1	2	2	1	4	4	3	4	4	3	4	3	4	3	4	5	5	5	5	5	4	4	4	4	4	4	3	4	4	4	3	4	3	4	3	4	3	4	5	5	5	5	5
2	1	2	4	4	1	1	1	2	3	3	5	4	4	4	3	3	5	5	4	3	4	4	4	4	5	4	5	5	4	4	5	5	3	3	5	4	4	4	3	3	5	5	4	3	3	4	4	4	4
2	1	3	2	8	4	1	1	2	2	1	3	3	2	2	2	3	2	2	3	5	3	3	3	3	3	3	3	3	3	3	3	5	2	1	5	3	2	2	2	3	5	2	3	5	3	3	3	3	3
1	2	2	1	4	1	1	1	2	3	3	3	3	3	3	3	2	3	3	2	2	3	3	2	3	3	2	3	2	3	2	2	2	3	3	3	3	3	3	3	3	3	3	3	3	3	3	3	3	3
2	2	3	3	4	1	1	1	2	4	3	4	4	4	4	5	5	4	4	5	3	4	5	5	5	4	5	4	5	4	4	4	4	4	3	5	4	4	5	5	4	5	4	5	5	5	5	5	5	5
2	3	3	3	4	1	1	1	2	3	2	2	3	3	3	3	3	2	3	3	2	3	3	2	3	3	2	2	3	2	2	3	3	2	3	3	3	3	3	3	3	3	3	3	2	3	3	2	3	2
1	2	3	3	4	2	1	1	2	2	3	2	2	3	3	3	2	3	3	3	3	3	3	3	3	3	3	2	3	3	2	3	2	3	3	3	2	3	3	3	2	2	3	3	2	2	3	2	3	3
2	4	1	2	1	4	1	1	1	3	2	4	4	4	4	4	4	3	4	4	4	4	5	4	4	4	4	4	4	4	4	3	5	3	1	4	3	3	4	4	3	3	4	4	3	4	5	4	4	4
1	1	3	3	1	1	1	1	2	5	5	5	5	5	5	5	5	5	5	5	5	5	5	5	5	5	5	5	3	4	3	5	5	5	5	5	5	5	5	5	5	5	5	5	5	5	5	5	5	5
2	3	2	5	5	3	1	1	2	5	5	4	4	5	4	4	5	5	5	5	5	5	4	4	5	4	4	4	5	4	4	4	4	5	5	4	5	4	5	4	4	4	4	4	5	4	4	4	4	4
2	2	3	4	5	3	1	1	3	4	4	4	4	4	3	4	5	5	5	5	5	5	4	5	4	5	5	5	4	5	5	5	5	5	4	4	4	4	5	5	4	5	5	4	5	4	5	4	5	4
1	2	4	3	2	2	1	1	3	5	5	4	4	4	4	4	4	4	4	4	4	4	4	4	5	5	5	5	5	5	5	5	5	5	5	5	5	5	5	5	5	4	4	4	3	3	3	3	3	4
1	4	1	3	6	4	1	1	1	4	4	4	4	4	4	4	4	4	4	5	5	5	5	5	5	4	4	4	4	4	5	5	5	3	4	5	5	5	5	5	5	4	3	4	3	5	5	4	4	4
2	3	1	2	1	4	1	2	3	4	4	4	4	4	4	3	3	3	3	3	3	3	5	5	5	5	5	4	4	4	4	4	4	3	3	3	4	4	4	4	4	4	4	3	3	3	3	3	3	3
2	5	1	2	1	4	1	2	2	4	4	3	3	3	4	4	4	4	5	5	5	5	5	5	5	5	5	5	5	5	5	5	5	3	3	3	4	4	4	4	4	4	4	4	4	4	5	5	5	5
1	1	2	1	5	6	1	1	1	4	4	3	3	3	3	3	3	3	3	3	3	4	4	4	4	4	4	4	4	4	4	4	4	4	4	4	4	4	4	4	4	4	4	4	4	4	4	4	4	4
1	1	3	2	1	6	1	1	3	3	4	3	3	2	4	3	3	4	3	3	2	3	4	3	3	3	4	3	4	3	3	2	2	3	4	3	2	3	4	3	3	4	4	3	4	3	4	3	4	4
2	1	3	2	7	3	1	1	2	3	3	4	4	3	4	3	4	4	3	4	3	4	4	3	4	3	4	3	3	3	3	2	3	3	4	3	4	3	3	3	3	4	3	3	3	4	3	4	3	3
2	3	2	2	1	2	1	1	2	3	4	2	3	3	4	4	3	4	3	4	3	3	4	4	2	3	4	3	4	3	2	4	3	4	3	3	4	3	3	4	2	3	4	3	4	3	3	4	4	4
1	2	2	2	7	4	1	1	3	4	3	3	4	3	3	4	2	3	3	4	4	2	4	3	3	4	4	3	3	3	2	3	2	3	3	4	2	3	4	3	3	4	2	3	4	3	4	3	3	4
2	2	3	1	5	2	1	1	1	4	4	3	3	2	3	3	3	4	3	4	3	3	3	3	3	3	3	3	2	3	3	4	3	3	4	3	3	2	3	2	2	3	4	3	4	4	4	4	4	3
1	2	2	1	2	2	1	2	2	3	3	2	3	2	4	4	3	4	3	4	3	3	3	3	4	3	3	3	4	4	2	4	4	3	3	4	3	4	3	3	2	3	4	3	2	3	4	3	3	3
2	2	3	2	8	2	2	1	2	3	4	3	3	4	4	2	4	2	2	3	3	3	3	4	3	2	3	3	3	4	3	3	3	4	3	3	3	4	3	4	3	4	3	4	3	4	3	4	3	4
1	3	2	2	6	2	1	2	3	4	3	4	4	3	4	2	3	3	4	2	3	4	3	3	4	3	4	3	3	3	2	4	4	3	4	3	3	4	3	4	3	4	3	4	3	4	3	3	3	4
2	1	3	2	4	3	1	2	3	3	3	3	3	2	4	4	2	2	2	3	3	3	4	4	3	4	2	2	3	4	4	3	4	3	4	4	3	4	3	3	3	4	3	2	3	3	2	3	3	3
1	2	2	2	1	2	1	1	2	4	3	4	3	3	4	2	4	3	4	3	4	2	2	3	3	3	3	4	3	3	4	4	3	3	3	4	3	4	3	3	3	3	4	4	2	3	3	4	4	2
1	3	1	2	2	4	1	1	3	5	5	5	5	3	5	3	3	5	5	5	5	3	3	5	5	3	3	3	3	5	5	5	5	5	5	5	5	5	5	4	4	4	4	4	4	4	4	5	5	5
2	2	3	2	4	4	1	1	3	2	2	3	3	2	3	3	3	3	4	4	4	4	3	3	3	3	4	4	4	3	3	4	4	3	3	3	3	4	4	4	3	3	3	4	4	4	4	4	4	3
1	2	4	4	4	2	1	1	2	2	3	2	3	3	3	4	4	3	3	4	4	4	5	4	3	3	4	4	4	3	4	4	5	2	2	2	3	3	3	3	3	3	3	4	4	4	4	3	3	4
2	2	3	3	2	3	1	1	1	3	3	3	3	3	3	4	4	4	3	3	3	4	4	4	4	3	3	3	2	2	3	4	4	3	3	3	3	3	3	4	3	2	3	3	3	4	5	3	3	3
2	1	3	5	4	4	1	1	2	3	1	3	3	3	3	1	2	2	2	3	2	2	2	3	2	3	3	3	3	3	3	3	3	2	3	3	3	3	3	3	3	3	3	2	2	2	3	2	3	3
2	2	2	2	1	4	1	2	3	2	3	3	2	4	2	3	3	2	2	3	3	3	2	3	3	3	3	2	2	3	4	2	2	2	3	3	3	3	3	3	3	3	3	3	3	2	2	3	3	2
2	1	3	2	6	1	1	1	1	5	5	5	5	3	3	5	5	5	5	5	4	3	5	5	5	5	5	5	5	5	5	5	5	5	5	5	3	3	4	4	4	5	5	5	5	4	5	5	5	5
2	4	1	1	4	4	1	2	3	4	4	4	4	4	3	4	4	4	4	4	4	4	5	4	4	3	4	4	3	4	4	5	5	4	3	4	4	4	4	4	4	4	4	4	4	3	4	4	3	3
2	1	2	2	4	4	2	1	3	3	3	3	2	3	4	4	3	4	3	3	4	4	3	4	4	3	3	4	4	3	3	3	4	4	3	4	3	4	4	3	3	4	4	3	4	3	3	4	4	4
2	2	3	2	4	3	1	1	2	5	5	5	5	4	5	5	5	5	5	5	5	5	5	4	5	5	5	5	5	5	4	4	4	3	3	4	3	3	3	3	4	4	4	3	4	4	5	4	4	4
1	2	2	3	1	4	1	1	2	4	4	4	5	4	4	4	5	4	4	5	5	5	4	4	4	4	5	5	4	4	4	5	5	3	3	4	4	4	3	2	4	4	5	4	2	4	4	3	3	3
1	1	3	2	7	4	2	2	2	4	4	5	5	4	4	4	4	4	4	4	4	4	4	4	3	3	4	4	3	4	4	4	4	4	4	4	4	4	4	3	3	4	4	4	4	4	4	4	3	4
1	2	4	3	1	4	1	1	2	2	2	3	3	3	3	3	3	3	3	3	3	3	3	3	3	3	3	3	3	3	3	3	3	3	3	2	4	2	3	3	3	3	3	3	2	3	4	3	3	3
1	1	3	3	1	2	1	1	2	5	4	2	2	2	3	5	3	4	4	4	3	3	3	3	4	4	4	4	4	4	4	4	5	3	3	3	1	1	1	3	3	3	3	3	3	3	3	3	3	3
2	1	3	4	4	4	1	1	2	4	4	3	3	3	4	4	4	4	5	5	4	4	3	4	4	4	4	4	3	4	4	4	4	4	4	4	3	4	4	4	4	4	3	4	3	3	4	4	4	4
2	4	3	3	4	3	1	2	2	3	3	3	4	3	3	4	4	4	4	4	2	2	3	3	3	3	3	2	1	3	2	3	5	3	3	3	4	3	2	4	4	4	2	3	2	4	4	4	4	3
2	1	1	2	4	4	1	2	2	4	5	4	5	3	5	5	5	5	5	5	4	4	4	5	5	4	4	5	5	4	4	4	4	3	3	4	4	3	4	4	4	4	3	3	3	3	4	4	4	4
1	1	3	2	6	4	1	1	2	5	5	4	4	4	4	5	5	5	5	5	5	5	5	5	5	5	5	5	5	5	5	5	5	4	4	3	3	3	4	4	4	4	4	3	3	3	3	3	3	3
1	1	3	2	4	4	2	2	3	4	5	3	3	3	3	3	3	3	3	3	3	3	3	3	3	3	3	3	3	3	3	3	3	4	4	4	4	4	4	4	4	4	4	4	4	4	4	4	4	4
1	1	3	3	2	3	1	1	2	4	4	4	3	3	3	3	4	4	4	4	4	4	4	4	4	4	4	4	4	4	4	4	4	5	4	4	3	3	4	4	4	4	4	4	4	4	4	4	4	4
2	1	1	1	4	1	1	1	2	2	4	2	3	2	3	3	3	3	2	3	2	3	2	3	3	3	3	3	3	2	2	2	2	2	4	3	4	4	4	3	3	4	4	4	4	3	3	4	4	4
1	4	2	4	1	2	1	2	1	4	3	3	2	3	4	4	4	4	3	4	4	4	5	4	4	5	5	4	4	4	3	3	3	4	3	4	4	4	4	4	4	4	3	4	4	4	5	4	4	5
2	2	3	2	3	2	1	2	1	4	3	3	2	3	4	4	4	4	3	4	4	4	5	4	4	5	5	4	4	4	3	3	3	4	3	4	4	4	4	4	4	4	3	4	4	4	5	4	4	5
2	3	1	1	4	4	1	1	1	5	5	5	5	5	4	4	5	5	4	4	3	4	3	3	3	5	5	4	5	5	4	4	5	4	5	5	5	5	5	5	5	5	5	5	4	5	5	4	4	4
2	3	2	1	4	3	1	1	1	4	3	3	2	3	4	4	4	4	3	4	4	4	5	4	4	5	5	4	4	4	3	3	3	4	3	4	4	4	4	4	4	4	3	4	4	5	4	4	5	5
2	3	2	2	4	4	1	1	2	4	3	3	2	3	3	3	3	3	3	2	3	3	3	4	3	5	5	4	4	3	3	3	3	4	3	4	4	4	4	4	4	4	4	3	5	3	4	4	5	5
2	4	2	2	3	2	1	2	1	4	3	3	2	3	4	4	4	4	3	4	4	4	5	4	4	5	5	4	4	4	3	3	3	4	3	4	4	4	4	4	4	4	3	4	4	4	5	4	4	5
1	3	3	3	5	2	1	2	1	4	3	3	2	3	4	4	4	4	3	4	4	4	5	4	4	5	5	4	4	4	3	3	3	4	3	4	4	4	4	4	4	4	4	4	3	4	4	4	5	4
1	3	2	2	4	4	1	1	2	5	3	3	4	3	3	3	3	3	3	3	1	1	1	1	1	1	1	2	2	1	2	2	2	5	4	4	4	5	5	4	4	4	4	4	4	5	5	5	5	5
2	1	3	3	2	4	1	1	1	5	4	4	5	5	5	4	5	4	4	4	4	4	4	4	4	4	4	4	4	4	4	4	4	5	4	4	4	4	4	4	4	4	4	4	4	5	5	4	5	5
2	1	3	2	2	4	1	1	1	5	4	4	5	5	5	4	4	4	4	5	5	4	4	4	5	4	5	4	5	4	5	4	5	5	5	4	5	4	5	4	5	4	5	4	5	4	5	4	5	4
2	1	3	2	2	4	1	1	1	5	4	4	5	5	5	4	4	5	4	4	4	4	4	4	4	4	4	4	4	4	4	4	4	5	4	4	4	4	4	4	4	4	4	4	4	4	4	5	4	4
2	1	3	3	2	4	1	1	1	5	4	4	5	5	5	4	4	5	4	4	4	4	4	4	4	4	4	4	4	4	4	4	4	5	4	4	4	4	4	4	4	4	4	4	4	5	5	5	4	5
1	2	3	3	2	4	1	1	2	4	4	4	4	4	3	3	4	4	4	5	5	4	4	4	4	4	4	4	4	3	3	4	4	4	4	4	4	4	4	4	3	4	4	3	3	3	3	3	3	3
2	1	2	2	2	4	1	1	2	4	4	4	4	4	4	4	4	4	4	4	3	4	4	4	4	4	4	4	4	3	4	4	4	4	4	4	4	4	4	4	4	4	4	4	4	4	4	4	4	4
1	1	3	2	2	4	1	1	2	3	3	3	3	3	3	3	3	3	3	3	3	3	3	3	3	3	3	3	3	3	3	3	3	3	3	3	4	4	4	3	4	5	4	3	3	3	3	4	4	3
1	1	1	2	2	4	1	1	3	2	4	1	4	2	3	2	4	3	2	4	3	4	2	1	4	2	3	4	2	3	2	3	2	4	3	2	4	3	4	2	3	4	3	2	4	3	4	2	3	4
1	2	3	2	2	4	1	1	3	3	2	2	3	4	3	2	2	4	4	2	3	2	3	4	2	3	2	4	2	3	2	4	5	3	3	4	2	3	2	3	2	4	2	3	1	3	4	2	3	3
2	1	3	3	4	4	1	1	1	4	4	5	5	5	5	5	5	5	5	5	5	5	5	3	3	3	3	3	2	3	4	2	1	5	5	5	5	5	5	5	5	5	5	5	5	5	5	5	5	5
1	1	3	2	4	4	1	2	3	4	4	4	4	4	4	5	3	3	3	3	3	4	5	4	4	4	4	4	3	5	5	5	5	4	4	4	4	4	4	5	3	3	3	3	4	4	5	5	5	5
2	2	2	2	4	2	1	1	2	3	3	4	4	4	4	4	5	5	3	4	5	4	1	5	5	5	4	5	3	4	1	5	4	4	3	4	4	5	4	5	4	4	5	4	5	4	1	4	4	4
2	1	3	2	4	2	1	1	2	4	4	4	4	4	4	4	4	4	4	4	4	4	4	4	4	4	4	4	4	4	4	4	4	4	4	4	4	4	4	4	4	4	4	4	4	4	4	4	4	4
2	3	1	2	4	4	1	2	3	3	3	2	2	2	3	3	3	3	3	3	2	2	2	3	3	3	2	3	3	3	3	2	3	4	4	4	4	4	4	4	4	4	5	5	5	5	5	4	4	4
1	3	1	1	2	2	1	1	2	4	2	5	5	3	3	3	3	3	2	4	4	4	4	3	3	4	3	3	4	4	3	2	5	3	1	3	2	2	2	2	3	3	3	3	3	3	4	3	3	3
2	2	1	2	4	4	1	1	3	4	2	5	5	3	3	3	3	3	2	4	4	4	4	3	3	4	3	3	4	4	3	2	5	3	1	3	2	2	2	2	3	3	3	3	3	3	4	3	3	3
2	1	3	3	4	3	1	1	1	1	1	1	1	2	1	4	4	4	4	4	4	5	5	4	5	4	5	4	5	5	4	5	4	1	2	1	1	1	1	1	2	1	1	2	1	2	1	2	1	2
2	1	1	1	4	4	1	1	2	5	3	4	3	3	4	5	4	4	4	4	4	4	3	5	4	4	4	4	4	5	4	4	4	5	3	5	5	3	5	5	4	4	4	4	5	4	3	5	4	4
1	2	1	2	4	3	1	1	2	5	3	4	4	4	4	4	4	4	4	4	4	4	4	4	4	4	4	4	4	4	4	3	3	5	3	5	5	4	3	1	3	4	5	5	5	3	5	4	3	5
2	1	3	3	4	3	1	1	2	3	3	5	3	3	3	4	5	5	3	3	3	3	4	4	4	4	4	4	3	3	3	3	4	4	3	4	3	3	3	4	3	4	4	3	3	4	3	4	4	4
1	2	1	1	4	4	2	2	2	5	5	5	5	5	5	5	5	5	5	5	5	5	5	5	5	5	5	5	5	5	5	5	5	5	5	5	5	5	5	5	5	5	5	5	5	5	5	5	5	5
1	2	2	2	4	1	1	1	1	4	5	3	3	2	3	1	3	2	3	2	1	2	1	2	2	1	1	1	2	2	2	2	3	4	4	4	3	3	4	5	3	5	4	4	4	4	5	4	4	4
1	2	3	4	3	4	1	2	2	4	4	4	4	4	4	4	4	4	4	4	4	4	4	4	4	4	4	4	4	4	3	3	3	4	4	4	4	4	4	4	4	4	4	4	3	4	4	4	4	4
1	1	2	2	4	4	1	1	1	2	2	2	4	4	2	4	4	2	4	4	4	2	2	2	2	2	2	2	2	2	4	4	4	2	2	3	1	1	2	3	1	1	1	2	2	3	3	4	4	4
1	2	1	2	3	4	1	1	1	5	5	2	2	2	3	3	2	2	3	2	2	2	3	2	2	2	3	2	2	2	3	2	2	5	5	4	4	4	3	3	3	3	3	3	3	4	4	4	3	3
1	1	3	3	4	4	1	1	1	4	4	5	3	4	4	4	3	4	3	4	4	4	3	4	3	4	4	4	3	3	4	5	5	4	4	2	4	4	4	4	4	3	4	5	5	3	4	4	4	2
1	2	1	2	4	4	1	1	1	4	4	5	5	5	5	5	5	5	5	5	5	4	5	4	4	5	4	5	4	5	5	5	5	4	4	4	4	4	4	3	4	4	4	3	4	3	4	5	5	5
2	2	2	2	8	3	1	1	3	3	3	3	2	3	3	4	3	3	4	3	3	2	3	3	3	3	2	3	3	3	3	3	3	3	3	2	3	3	3	3	2	3	3	3	2	3	3	3	2	3
2	3	3	3	8	3	1	1	2	4	4	4	4	4	4	4	3	4	4	4	3	3	4	4	4	4	3	4	4	4	4	3	4	4	4	4	3	4	4	4	4	4	4	3	4	4	4	4	4	4
1	2	2	2	8	5	1	1	2	4	4	4	4	3	4	4	3	4	4	4	4	4	4	3	4	4	4	4	4	4	4	4	4	4	4	4	4	4	4	4	4	3	4	4	4	4	4	4	4	4
2	2	3	2	8	3	1	1	2	4	3	3	3	4	4	4	3	4	3	4	4	3	4	4	4	3	4	4	4	4	4	4	4	4	4	3	4	4	4	3	4	4	4	4	4	3	3	4	4	4
1	2	2	2	8	2	1	1	2	4	4	4	4	4	4	4	4	4	4	4	4	4	3	4	4	4	4	4	3	4	4	4	3	4	4	4	4	4	3	4	4	4	3	4	4	4	4	3	4	4
1	3	3	3	8	4	1	1	2	4	4	4	4	4	4	3	3	4	4	4	4	4	3	4	4	4	3	4	4	4	4	4	4	4	4	3	4	4	4	3	3	4	4	4	4	4	4	4	3	4
2	1	1	2	4	4	1	1	2	4	4	4	5	5	4	5	4	4	4	4	4	3	4	4	4	4	4	5	3	3	3	4	4	4	4	4	4	5	4	4	3	4	4	4	4	4	4	4	4	4
2	2	1	2	2	4	1	1	1	4	5	3	1	5	3	4	5	3	5	3	3	5	5	4	4	3	5	1	5	4	3	3	3	4	3	5	4	4	5	4	3	5	5	5	5	5	5	5	5	3
2	2	3	1	4	3	1	1	1	3	3	5	1	1	5	5	5	5	5	5	5	5	5	5	5	5	5	5	5	5	5	5	5	3	3	5	1	1	5	5	5	5	5	5	5	5	5	5	5	5
1	2	2	3	2	4	1	1	2	5	5	4	4	5	5	5	4	4	5	5	4	5	4	4	4	4	4	4	4	4	4	4	5	4	4	4	4	4	4	5	4	5	5	4	4	5	4	5	5	4
2	1	1	2	4	4	1	2	3	4	4	2	2	3	3	2	2	2	2	2	2	2	2	2	2	2	2	2	2	2	2	2	2	1	5	5	5	5	5	5	5	4	5	5	4	4	5	5	4	4
2	2	2	4	8	4	1	1	2	3	3	4	4	3	3	4	3	4	4	3	5	4	1	3	3	4	4	3	2	2	3	3	4	3	3	4	4	3	4	3	4	4	4	3	4	3	1	3	3	4
2	1	3	2	3	4	1	1	1	3	3	3	3	3	3	3	3	3	3	3	3	3	3	3	3	3	3	3	3	2	3	3	3	3	3	3	3	3	3	3	3	3	3	3	3	3	3	3	3	3
1	1	3	3	4	4	1	1	1	4	4	4	4	3	4	4	4	4	3	3	3	3	3	4	4	4	4	4	4	4	4	4	4	4	4	4	4	4	4	4	4	4	3	3	3	3	3	4	4	4
1	3	3	3	4	2	1	1	1	4	4	4	4	4	4	4	4	4	4	4	4	4	4	4	4	4	4	4	4	4	4	3	3	4	4	4	4	4	4	4	4	4	4	4	4	4	4	4	4	4
2	2	2	2	6	4	1	1	2	3	3	3	3	3	3	3	3	3	3	3	3	3	3	4	4	4	3	3	3	2	3	3	4	3	3	3	3	3	3	3	3	3	3	3	3	3	3	3	3	4
1	1	3	2	4	3	1	1	1	3	3	2	2	2	2	4	3	3	3	3	3	3	3	3	2	2	2	2	2	3	3	3	3	3	3	4	4	4	4	2	4	4	4	4	3	3	3	3	3	3
2	3	3	2	3	2	1	1	2	2	3	2	2	2	3	4	4	4	2	3	2	3	3	3	3	3	4	4	4	4	4	4	4	5	4	4	3	5	3	3	3	3	3	4	4	4	4	4	3	3
2	2	3	3	7	2	1	1	2	2	2	2	2	3	3	3	3	3	3	4	2	4	3	2	3	3	4	3	5	5	5	3	5	2	2	2	5	5	4	4	3	3	5	5	5	4	3	3	3	2
1	3	2	2	4	4	1	1	3	4	5	4	5	5	4	5	4	4	4	4	5	5	5	5	5	5	5	5	4	5	4	5	4	4	4	4	3	3	4	4	3	3	3	3	3	4	4	4	4	3
2	2	2	2	5	1	1	1	3	4	4	3	4	4	4	5	5	5	5	5	5	4	4	4	4	4	4	3	4	5	4	3	5	4	4	3	3	4	3	4	3	4	5	4	4	4	4	4	4	4
2	1	2	2	4	3	1	1	2	4	3	3	3	3	3	3	3	3	3	2	1	2	2	3	3	3	4	3	3	3	3	3	3	4	5	5	3	5	5	5	5	5	4	4	5	5	5	5	5	5
2	2	3	4	4	3	1	1	2	5	4	5	4	4	3	5	3	5	5	4	4	5	5	5	4	4	4	3	5	5	5	5	4	4	4	4	4	3	3	3	3	4	4	3	3	4	4	4	3	3
2	1	3	3	4	4	1	2	3	5	5	4	4	4	4	4	4	4	4	4	4	4	4	4	4	4	4	4	4	4	4	4	5	5	5	5	5	5	4	4	4	4	4	4	5	5	5	5	4	4
1	1	1	2	4	4	1	2	1	5	4	5	5	4	4	5	4	5	5	4	3	5	1	4	4	4	4	5	5	5	4	3	4	4	4	4	4	5	3	4	4	4	4	4	3	4	2	4	4	3
2	1	3	4	4	1	1	1	2	5	5	4	3	3	4	4	5	5	5	4	4	4	5	5	5	5	5	5	4	5	5	5	5	5	5	4	4	4	4	4	4	5	4	4	4	4	4	4	4	5
2	1	2	3	4	4	1	1	2	4	3	4	4	4	4	4	3	4	4	4	3	4	4	4	4	4	4	4	4	4	4	4	4	4	3	4	4	4	4	4	3	4	4	4	3	4	4	4	4	4
2	2	3	2	1	3	1	1	2	4	4	5	4	4	3	4	3	4	4	4	3	3	5	5	5	5	5	4	3	3	3	2	5	4	2	5	5	5	5	5	3	4	3	5	3	4	5	5	5	5
2	1	1	3	4	5	1	1	2	4	4	4	4	4	4	3	4	4	4	4	4	4	4	3	4	5	4	4	4	3	4	4	4	5	3	4	3	2	3	3	1	4	3	3	3	4	4	4	4	3
2	1	2	2	4	3	1	1	2	3	5	5	5	5	5	5	3	5	5	3	3	3	5	5	5	5	5	5	5	5	3	3	5	5	5	5	5	5	5	3	3	5	5	3	3	5	5	5	5	5
2	1	1	5	4	3	1	1	1	4	4	4	4	4	3	4	4	4	4	4	4	4	3	4	4	4	4	4	4	3	4	4	4	4	4	4	4	3	3	4	4	5	3	3	3	4	5	4	4	4
2	2	1	2	4	1	1	2	3	2	1	4	3	3	4	2	3	3	2	3	3	4	4	3	3	4	4	4	4	3	3	4	4	2	3	4	3	3	3	2	3	3	3	3	3	3	3	3	3	3
1	2	1	1	4	4	1	2	3	4	1	3	3	3	3	4	4	3	3	3	2	2	3	3	3	4	4	4	3	3	3	3	4	4	1	3	4	3	3	3	3	4	4	3	3	3	3	3	3	3
1	1	2	3	1	4	1	1	1	4	4	1	1	1	1	1	1	1	1	1	1	1	1	1	1	1	1	1	1	1	1	1	1	5	4	4	4	3	5	5	3	4	4	3	3	5	5	5	3	3
2	1	1	5	4	1	1	2	4	1	1	3	3	3	3	3	3	3	1	1	1	3	3	3	1	1	1	1	1	1	1	3	3	3	3	3	3	3	3	3	3	3	1	1	1	3	3	1	3	3
2	1	2	3	4	4	1	1	2	4	3	5	5	5	4	3	3	4	4	5	4	4	4	4	4	4	4	4	4	3	3	4	5	4	4	5	5	4	4	3	3	4	4	5	4	4	4	4	4	4
1	2	1	2	1	2	1	1	2	3	3	2	2	2	3	3	5	5	3	5	4	4	4	5	4	3	5	3	3	3	4	4	3	3	3	4	3	3	2	3	3	4	4	2	4	2	3	4	3	5
1	1	2	2	1	4	1	2	2	3	3	5	5	5	3	3	3	3	3	3	3	3	3	3	3	5	5	3	3	5	5	3	3	3	5	5	5	5	3	3	3	3	3	5	5	5	5	3	4	5
1	2	2	4	4	4	1	2	3	4	4	4	3	2	3	5	3	4	4	4	3	4	4	4	4	5	4	5	4	3	2	4	5	4	3	4	3	2	4	4	4	4	4	4	3	4	4	4	4	5
1	1	2	2	4	3	1	1	2	2	3	4	3	3	4	4	4	4	4	4	3	4	4	4	5	4	4	4	4	4	3	4	5	4	4	4	4	4	5	3	4	4	5	5	4	5	4	4	4	4
1	1	1	2	1	4	1	1	2	4	2	3	3	3	3	3	4	4	4	4	4	3	3	3	3	3	3	4	4	4	4	4	3	3	3	3	3	2	3	3	3	3	3	3	2	2	2	2	2	2
1	3	2	2	4	2	1	1	2	3	3	3	3	4	4	4	3	4	3	4	3	3	4	4	3	3	4	5	5	4	5	5	4	4	3	3	4	4	4	4	4	4	4	5	5	5	5	4	4	5
2	1	4	4	1	1	1	1	1	4	4	4	3	3	4	4	4	4	3	4	3	3	4	4	4	4	4	4	4	4	4	4	4	3	3	3	4	4	4	4	4	4	4	3	4	4	5	4	4	4
1	2	4	4	4	1	1	1	2	3	3	3	3	3	3	3	3	3	3	3	3	3	3	3	3	3	3	3	3	3	3	3	3	4	4	4	4	4	4	4	4	4	4	4	4	4	4	4	4	4
2	2	3	3	3	1	1	1	2	3	3	3	3	3	3	3	3	3	3	3	3	3	3	3	3	3	3	3	3	3	3	4	4	4	4	4	4	5	5	5	5	4	4	4	5	5	5	4	4	4
1	2	3	4	4	4	1	1	2	3	3	2	2	2	2	2	2	2	2	2	3	3	3	3	3	3	3	3	3	3	3	3	3	3	3	3	4	4	4	4	4	4	4	3	3	3	4	4	4	5
1	2	3	4	3	2	1	1	2	3	3	3	3	3	3	3	3	4	4	4	4	4	4	4	4	3	3	3	3	4	3	3	3	4	4	4	4	4	4	4	4	5	5	5	5	5	5	5	4	4
2	1	3	3	3	5	1	1	1	3	3	4	4	4	3	3	3	3	3	3	4	4	4	4	4	4	3	3	3	3	3	3	3	4	4	4	4	4	4	5	5	5	5	4	4	4	4	5	5	5
2	2	4	4	3	2	1	1	1	3	3	3	3	3	4	4	4	4	4	4	4	3	3	3	3	3	3	3	3	3	3	4	4	3	4	4	4	4	4	4	4	4	4	4	4	4	5	5	5	5
2	3	2	2	2	1	1	1	2	4	3	4	4	4	4	5	4	4	4	4	4	4	4	4	4	4	4	4	4	4	4	4	4	4	3	4	4	4	4	4	4	3	4	4	4	4	4	4	4	4
1	2	4	2	4	3	1	1	1	3	4	4	3	3	3	3	4	4	4	4	4	4	4	4	4	4	4	4	4	4	4	4	4	4	4	4	4	4	4	4	4	4	4	4	4	3	4	4	4	4
2	2	3	3	2	3	1	1	5	3	3	3	3	3	3	3	3	3	3	3	3	3	3	3	3	3	3	3	3	3	3	4	4	4	4	4	4	3	3	3	3	3	3	3	3	3	3	4	4	4
2	2	3	5	4	3	1	1	1	5	3	5	5	5	5	5	5	5	3	3	5	5	5	5	5	5	5	5	5	5	5	5	5	5	1	5	5	5	5	3	5	5	4	4	3	3	5	5	5	4
2	1	3	2	4	2	1	2	3	3	3	3	2	2	2	4	4	4	5	5	5	4	4	4	4	4	5	3	4	4	4	4	4	2	3	3	3	3	2	2	2	3	3	2	2	2	3	3	3	3
2	1	3	3	8	1	1	1	2	2	4	4	3	3	2	3	2	4	4	4	3	2	5	4	4	3	5	5	5	2	2	4	3	3	3	3	3	3	4	4	3	4	3	4	3	4	5	4	4	4
2	2	2	1	1	1	1	1	1	4	4	5	4	5	5	4	4	4	4	4	3	5	5	3	4	4	4	4	4	4	4	4	4	5	4	4	5	4	4	3	5	5	5	5	4	4	4	4	5	5
1	1	3	3	1	1	1	1	2	3	3	2	3	3	3	3	3	3	3	3	3	3	3	3	3	3	3	3	3	3	3	3	3	2	2	2	3	3	3	3	3	3	3	3	3	3	3	3	3	3
2	3	3	3	8	3	1	1	2	5	4	4	4	4	4	4	4	4	4	4	4	4	4	4	4	4	4	4	4	4	4	4	4	4	4	4	3	3	3	3	3	3	3	3	3	3	3	3	3	3
2	2	3	3	3	2	1	1	2	2	2	2	2	2	2	2	2	2	2	2	2	2	2	2	2	2	2	2	2	3	3	3	3	3	3	3	3	3	3	3	3	3	2	3	3	2	3	3	3	3
2	2	4	2	4	3	1	1	2	3	3	3	3	3	3	3	3	3	4	4	4	4	4	4	3	3	3	3	2	2	2	2	3	4	4	4	4	4	4	4	4	4	4	4	4	4	4	4	4	3
2	1	3	2	1	1	2	2	2	4	4	4	4	4	4	4	4	4	4	4	4	4	4	4	4	4	4	4	4	4	4	4	4	4	4	4	4	4	4	4	3	3	4	4	4	4	4	4	4	4
1	1	3	3	4	3	1	1	1	3	3	4	4	4	4	4	4	3	3	3	3	3	3	3	3	3	3	4	4	4	4	4	3	4	4	4	4	4	4	4	4	3	3	3	4	4	4	4	4	4
1	2	3	3	4	1	1	1	1	3	3	4	4	4	4	3	3	3	3	3	3	3	3	4	4	4	4	4	4	3	3	3	3	4	4	4	4	4	4	4	4	4	4	4	4	4	4	4	4	4
1	2	4	5	4	5	1	1	1	3	3	3	3	3	3	3	3	3	3	3	3	3	2	2	2	2	2	2	3	3	3	3	3	4	4	4	4	4	4	4	4	4	4	4	4	4	4	4	4	4
2	2	4	4	4	2	1	1	1	3	3	3	3	3	3	3	3	3	3	3	3	3	3	3	3	3	3	3	3	3	3	3	3	4	4	4	4	4	4	3	3	3	3	4	4	4	4	3	4	4
2	1	3	3	4	2	1	1	1	3	3	3	3	3	3	3	3	3	3	2	2	2	2	3	3	3	4	4	4	4	4	4	4	4	4	4	4	4	5	5	5	5	4	4	4	4	5	5	4	4
2	1	4	1	3	1	1	1	3	3	3	4	3	4	3	3	3	4	4	4	3	2	4	3	2	2	3	3	3	2	3	3	3	3	3	3	3	3	3	3	3	3	3	3	3	3	3	3	3	3
2	1	3	2	4	3	1	1	2	4	4	4	5	5	5	5	4	5	5	5	5	5	5	5	5	5	5	5	5	5	5	5	5	4	4	4	3	3	2	2	1	2	2	1	1	1	3	3	3	1
2	2	3	4	4	2	1	1	1	3	3	3	3	3	3	3	3	3	3	3	3	3	3	3	3	2	2	2	2	2	2	3	3	3	3	3	3	3	4	4	4	4	4	4	4	4	4	4	4	4
2	1	4	4	3	1	1	1	1	3	3	3	3	3	3	3	3	3	3	4	4	4	3	3	3	3	3	3	3	2	2	2	3	4	4	4	4	4	4	4	4	4	4	4	5	5	5	4	3	3
1	2	1	3	2	1	1	1	2	2	2	2	2	4	4	4	4	4	4	4	4	4	4	4	4	4	4	4	4	4	4	4	4	3	3	3	3	3	3	3	3	4	4	4	4	4	4	4	4	4
2	2	4	5	4	1	1	1	1	3	3	3	3	3	3	3	3	4	4	4	4	4	3	3	2	2	3	3	3	3	4	3	2	2	2	3	3	3	3	3	3	3	3	4	4	4	4	4	4	4
1	1	3	4	4	2	1	1	1	3	3	4	4	4	3	4	4	4	4	4	4	4	4	3	3	4	4	3	3	4	4	4	3	3	3	3	3	3	3	3	4	4	4	4	4	4	4	4	4	3
2	2	3	5	4	2	1	1	1	3	3	4	4	3	3	3	4	4	4	3	3	4	3	3	3	4	4	3	3	3	3	3	3	3	3	3	3	3	4	4	4	4	4	4	4	4	4	4	4	4
2	2	3	2	1	1	2	2	1	5	4	4	4	4	4	4	4	4	3	3	4	3	3	3	3	4	3	3	3	3	3	3	3	4	4	4	3	3	3	4	4	3	3	3	3	4	4	3	3	4
2	1	4	4	3	1	1	1	1	4	4	3	3	3	4	4	4	4	4	4	4	4	4	4	4	4	4	4	4	4	4	4	4	5	5	5	5	5	5	5	5	4	4	4	5	5	5	5	5	5
2	3	4	1	1	1	1	1	2	4	4	4	3	3	3	4	4	4	4	4	4	4	4	3	4	4	4	4	4	3	3	4	4	4	4	4	3	3	4	4	4	4	4	4	4	4	4	4	4	4
1	3	2	3	4	1	1	1	2	4	4	4	3	3	3	4	4	4	4	4	4	4	4	3	4	4	4	4	4	3	3	4	4	4	4	4	3	3	4	4	4	4	4	4	4	4	4	4	4	4
2	2	3	5	4	2	1	1	1	5	5	5	4	4	4	5	4	4	4	4	4	4	5	4	4	5	4	4	4	5	5	5	5	4	5	4	5	4	4	5	4	4	4	4	5	5	5	5	5	5
2	1	2	2	4	4	1	1	1	4	5	5	4	4	4	4	4	5	4	5	4	4	4	4	4	4	4	4	4	3	3	3	4	3	3	3	2	4	4	4	3	3	3	3	3	3	5	5	5	5
1	2	2	3	8	4	1	1	2	4	5	4	5	4	4	5	4	4	4	4	4	4	4	3	3	3	3	4	4	3	3	3	3	4	4	4	4	4	4	3	3	3	4	3	4	3	3	4	4	4
2	3	2	4	3	2	1	1	2	2	2	3	2	3	3	3	4	4	3	4	4	3	4	5	3	5	4	3	3	3	3	3	3	4	5	4	4	3	3	3	4	3	4	3	4	4	3	4	4	4
2	1	3	3	4	1	1	1	2	4	3	4	4	5	4	5	4	5	3	5	5	4	5	4	4	5	4	5	3	4	5	5	4	4	3	4	3	4	4	4	3	4	5	3	4	4	4	3	4	5
2	1	1	2	3	4	1	1	2	3	3	2	2	3	3	2	3	3	2	2	2	4	4	4	4	4	4	4	4	3	3	3	3	4	4	5	5	5	5	5	3	3	4	4	3	4	3	5	5	4
2	1	3	3	4	1	1	1	1	5	5	4	4	4	4	4	4	4	4	4	4	5	4	4	4	4	4	4	3	3	4	4	4	4	4	4	4	4	4	4	4	4	4	4	4	4	4	4	4	4
2	1	2	3	4	1	1	1	2	3	3	4	3	3	3	4	4	4	3	4	4	4	4	4	4	4	4	4	4	4	4	4	4	4	4	4	4	4	4	4	4	4	4	3	3	3	4	4	3	3
1	5	1	4	3	2	2	2	3	4	4	4	4	4	4	4	4	4	4	4	4	4	4	4	4	4	3	3	3	3	3	3	3	4	5	5	5	5	5	3	3	3	4	4	5	4	3	3	4	4
2	1	2	2	4	2	1	1	2	4	3	3	3	3	3	4	3	3	4	4	4	4	3	3	3	3	4	4	3	3	3	3	3	4	3	3	3	3	3	4	3	3	4	4	4	4	3	3	3	3
1	2	2	2	4	1	1	1	2	3	2	4	4	4	4	4	4	4	4	4	4	3	4	4	4	3	3	3	2	3	3	3	4	3	2	4	4	4	4	4	4	4	4	4	4	3	4	4	4	3
2	2	2	3	4	1	1	1	2	3	3	3	3	3	3	3	4	3	4	4	4	4	5	4	4	3	3	3	3	3	3	3	3	3	3	4	3	3	3	3	3	3	3	4	4	4	4	4	4	4
2	1	1	2	4	1	1	1	3	3	3	3	3	3	3	3	4	4	4	4	4	4	4	4	4	4	4	4	4	4	4	3	2	3	2	3	3	3	3	3	3	4	4	4	4	4	4	4	4	4
2	1	2	2	1	1	1	1	2	4	3	5	3	2	4	5	4	5	3	4	4	3	5	4	4	4	4	3	3	2	5	3	5	4	4	5	3	3	5	5	4	4	4	3	4	4	5	4	4	4
1	2	1	2	1	1	1	1	2	4	4	5	3	2	4	5	4	5	3	4	4	3	5	4	4	4	4	3	3	2	5	3	5	4	4	5	3	3	3	5	5	4	4	4	3	4	4	5	4	4
1	1	2	2	4	1	1	1	3	4	4	5	3	5	5	5	5	5	5	5	4	5	5	5	3	3	5	5	5	3	2	5	5	5	5	5	4	4	4	4	4	4	4	5	5	5	5	5	5	5
1	1	3	3	4	1	1	1	2	3	3	3	4	3	3	3	3	2	3	2	3	3	1	4	2	3	3	3	3	2	3	2	2	3	3	3	4	3	3	4	3	3	4	3	3	4	3	4	3	3
2	1	2	2	1	3	1	1	1	3	1	5	4	3	4	4	4	4	4	3	3	4	5	5	3	3	3	3	3	3	3	3	3	3	4	4	4	4	4	5	4	4	4	4	3	5	5	5	3	4
2	1	2	2	1	1	1	1	1	3	3	5	3	4	4	5	5	5	5	4	3	5	5	5	5	5	4	4	3	3	3	3	4	3	4	4	4	4	4	4	4	4	4	4	4	4	4	4	4	4
2	1	3	4	4	3	1	1	1	1	1	4	3	4	4	3	3	3	4	4	3	4	4	4	3	4	3	3	3	4	2	2	4	3	2	4	3	3	3	3	4	3	4	4	4	3	4	3	4	3
2	1	3	3	4	3	1	1	1	3	3	4	3	3	3	3	2	4	3	3	2	3	3	2	2	3	4	4	4	3	2	3	2	3	4	4	2	2	4	4	4	4	3	3	3	4	3	2	2	4
2	2	4	4	4	2	1	1	1	3	3	3	4	3	3	3	3	3	3	4	3	3	4	4	4	3	3	3	3	3	3	3	3	3	3	3	3	3	3	3	3	3	3	3	3	4	4	3	3	3
2	2	4	5	8	3	1	1	1	3	3	5	5	5	4	4	4	4	5	5	4	4	4	4	4	4	5	4	4	5	4	4	5	5	5	5	5	4	4	5	5	5	4	5	4	4	5	5	5	5
1	1	2	3	1	1	1	2	3	3	4	1	1	1	1	3	3	3	3	3	3	4	5	4	3	4	3	3	3	3	3	3	3	3	4	4	3	3	3	3	3	3	3	3	3	3	3	3	3	3
2	2	2	4	1	1	1	1	1	5	5	4	4	4	4	4	4	4	4	4	4	4	4	4	4	4	4	4	4	4	4	4	4	4	4	4	4	4	5	4	5	5	5	5	5	5	5	5	5	5
2	2	3	3	1	3	1	1	1	4	4	5	4	4	4	4	4	4	4	4	4	4	4	4	4	4	4	4	4	4	4	4	4	4	4	4	4	4	4	4	4	4	4	4	4	4	4	4	4	4
1	1	2	5	1	1	1	2	1	5	5	3	3	3	3	3	3	3	3	3	3	3	3	3	3	3	3	3	3	3	3	3	3	5	5	5	4	5	5	5	5	4	4	5	5	5	5	5	5	5
1	2	3	5	4	3	1	1	1	5	5	5	5	4	5	5	5	5	5	5	5	5	5	5	5	5	5	5	5	5	5	5	5	5	5	5	5	4	5	5	5	5	5	5	5	5	5	5	5	5
2	1	3	4	1	1	1	1	2	3	3	2	2	2	2	2	2	2	2	2	2	2	2	2	2	2	2	2	2	2	2	2	2	5	3	5	5	5	5	5	5	5	5	5	5	5	5	5	5	5
2	1	2	5	4	1	1	1	2	4	3	3	3	3	3	4	4	4	4	4	4	4	3	4	5	4	5	5	4	5	4	4	4	4	4	4	4	4	3	4	3	4	4	4	4	5	5	4	4	5
2	2	3	4	4	6	1	1	1	5	5	5	5	5	5	5	5	5	5	5	5	5	5	5	5	5	5	5	5	5	5	5	5	4	5	5	5	5	5	5	5	5	5	5	5	5	5	5	5	5
1	1	3	4	1	2	1	1	1	5	3	3	2	2	2	2	2	3	2	2	2	3	3	2	2	2	3	3	2	2	4	2	3	3	3	2	2	3	2	2	3	2	4	3	3	5	5	5	5	4
2	1	3	3	1	1	1	1	1	3	4	3	5	1	5	5	5	5	5	5	5	5	5	5	5	5	5	5	5	5	5	5	5	5	4	5	5	5	5	5	5	5	5	5	5	5	5	5	5	5
2	1	3	3	1	1	1	1	2	3	4	4	4	4	4	4	4	4	4	4	4	4	4	4	5	5	4	4	5	5	5	5	5	4	4	4	5	4	4	5	4	4	5	5	5	5	5	4	4	5
2	1	2	5	1	2	1	1	2	3	3	5	5	5	5	5	5	5	5	5	5	5	5	5	5	5	5	5	5	5	5	5	5	4	4	4	4	4	4	3	3	4	3	4	4	4	5	5	3	3
2	2	1	5	1	1	1	1	1	4	4	2	2	2	2	2	2	2	2	2	2	2	2	2	2	2	2	2	2	2	2	2	2	4	4	4	4	4	4	4	4	4	4	4	4	4	4	5	5	5
1	2	3	4	1	3	1	1	2	5	5	5	5	5	5	5	5	5	5	5	5	5	5	5	5	5	5	5	5	5	5	5	5	3	3	5	3	5	5	3	5	5	5	5	5	5	5	4	5	5
2	2	2	3	1	1	1	1	2	2	2	4	4	4	4	4	4	4	4	4	4	4	4	4	4	4	4	4	4	4	4	4	4	5	5	5	5	5	5	5	5	5	5	5	5	5	5	5	5	5
2	2	4	4	1	2	1	1	2	4	5	4	3	3	5	5	5	4	5	5	5	5	5	5	5	5	5	5	4	4	4	4	4	4	4	4	4	4	5	3	3	4	4	4	5	5	5	4	4	4
2	2	3	3	1	4	1	1	2	3	4	5	4	5	5	4	4	5	5	4	5	3	5	4	4	5	4	5	5	4	3	2	4	3	4	5	4	4	5	4	5	5	5	5	5	4	5	4	4	5
1	2	2	3	1	2	1	1	2	4	4	5	5	1	3	1	3	5	3	2	3	3	4	4	3	4	4	3	3	3	3	3	5	4	4	4	4	3	3	1	2	4	3	4	3	3	3	3	3	3
1	1	2	2	1	1	1	1	2	2	3	3	4	3	3	3	4	4	3	4	3	3	3	4	3	4	4	3	3	4	3	3	4	3	3	3	4	3	3	3	3	4	4	4	3	4	4	4	4	4
1	1	2	3	1	1	1	1	2	3	3	5	5	4	4	5	4	5	1	5	4	5	5	5	5	5	5	5	1	3	3	4	5	3	3	4	3	3	3	4	3	4	3	4	4	4	4	4	4	4
1	2	3	5	2	3	1	1	2	3	4	4	4	4	4	4	4	4	4	4	4	4	4	4	5	5	4	4	4	4	4	4	4	4	5	5	4	4	4	4	4	4	4	4	4	4	5	4	4	5
2	2	3	4	2	2	1	1	1	5	5	5	4	3	5	5	5	5	5	5	5	5	4	5	5	4	5	5	5	5	5	5	5	5	5	5	4	4	5	5	5	5	5	5	5	5	5	5	5	5
2	2	1	2	4	1	1	2	2	4	4	4	3	3	3	4	3	4	4	4	3	3	1	3	4	4	4	4	3	3	4	3	3	4	4	4	3	4	5	4	3	4	4	4	3	3	1	3	4	4
2	1	2	3	4	1	1	1	2	4	4	4	4	3	4	2	4	4	5	5	5	5	5	4	4	5	4	5	4	4	4	4	4	4	4	5	4	3	4	1	4	5	4	5	4	5	5	5	4	5
1	1	2	3	4	2	1	1	1	4	3	4	4	4	4	4	4	4	4	4	4	4	4	4	4	4	4	4	3	3	4	4	3	3	3	3	4	4	4	4	4	4	4	4	4	4	4	4	4	4
2	2	4	5	4	6	1	2	2	4	4	3	3	3	4	5	4	4	5	5	5	4	4	4	5	4	5	5	5	5	4	4	4	3	3	3	2	2	3	3	3	3	2	3	2	2	3	3	3	3
1	1	3	4	4	3	2	2	2	3	4	4	4	4	4	4	4	4	4	4	4	4	4	4	4	4	4	4	4	4	4	4	4	3	4	4	4	4	4	4	4	4	4	4	4	4	4	4	4	4
1	4	2	3	4	4	1	1	2	4	4	5	4	5	4	5	4	4	5	4	4	4	5	5	5	5	5	5	5	5	3	3	3	4	4	5	4	5	5	5	4	5	4	5	4	5	5	5	5	5
1	1	4	3	1	2	1	1	2	4	4	3	3	2	4	4	4	4	4	4	4	3	3	4	4	4	4	4	4	3	3	3	3	4	5	5	4	3	3	4	3	4	3	4	4	4	4	3	3	4
2	2	3	4	1	3	1	1	1	4	4	5	5	5	5	4	4	4	4	4	4	5	5	5	5	5	4	4	4	4	4	4	4	4	4	5	5	5	5	5	5	4	4	4	4	4	4	4	4	4
1	2	3	4	1	3	1	1	1	5	5	5	5	5	5	5	5	5	5	5	5	5	5	5	5	5	5	5	5	5	5	5	5	5	5	5	3	5	5	5	3	5	5	5	4	5	5	5	5	5
1	3	2	4	4	3	1	1	2	3	3	3	3	3	3	3	3	3	3	3	3	3	4	3	3	3	3	3	3	3	3	3	3	3	3	3	3	3	3	3	3	3	3	3	3	3	3	3	3	3
1	1	2	3	1	1	1	1	2	4	5	5	5	5	5	4	3	4	3	5	4	3	5	3	4	4	3	4	3	3	3	3	4	4	5	5	3	4	4	4	3	4	3	4	3	3	5	4	4	3
2	2	4	3	5	2	1	1	1	4	2	1	3	2	2	2	2	2	2	2	2	2	2	3	3	3	3	3	3	3	3	3	3	3	3	3	3	3	3	3	3	3	3	2	2	2	2	2	2	2
1	3	3	4	5	2	1	2	3	3	3	3	3	3	3	3	3	3	3	3	3	3	2	3	3	3	3	3	3	3	3	2	2	3	3	3	3	3	3	3	3	3	4	3	3	3	4	3	4	3
1	4	3	3	5	1	1	1	2	3	3	2	5	3	4	3	4	4	2	3	5	5	3	4	3	3	4	5	3	4	3	3	2	3	2	2	4	3	4	3	5	3	2	3	3	3	4	2	5	2
1	2	2	3	1	4	1	1	2	2	3	5	4	3	3	4	3	3	3	3	4	2	4	3	3	4	4	4	3	2	2	4	5	3	3	5	4	4	3	3	3	4	3	3	4	2	4	3	3	4
1	2	3	4	2	4	1	2	3	4	4	4	4	4	3	2	3	2	2	3	2	3	2	2	2	3	2	2	2	2	2	2	2	4	4	4	3	3	2	2	2	2	3	3	3	3	2	2	2	3
2	5	2	5	1	3	1	1	3	4	4	5	4	5	4	5	4	5	5	5	5	4	4	4	4	4	5	5	5	4	5	5	5	4	3	4	3	4	3	4	4	4	3	3	3	3	3	3	3	3
1	3	3	5	2	2	1	1	2	4	3	4	4	3	3	4	5	4	4	3	3	3	4	3	4	4	4	3	3	3	4	4	5	4	4	3	3	4	5	4	5	4	4	4	3	3	4	4	4	4
2	5	1	5	3	1	1	1	1	4	4	5	5	5	5	5	5	5	5	5	5	5	5	5	5	5	5	5	5	5	5	5	5	5	5	5	5	5	5	4	4	5	4	5	4	4	5	3	4	4
2	2	3	5	4	3	1	1	1	4	3	5	4	4	5	5	5	5	4	5	5	5	5	5	5	5	5	4	4	4	5	5	5	4	2	5	5	4	4	5	5	5	5	5	5	5	5	5	5	5
2	2	3	4	2	3	1	1	2	5	5	5	4	4	5	5	5	5	5	5	5	4	5	5	5	5	5	5	5	5	5	5	5	5	3	5	5	5	3	4	4	4	2	3	3	3	5	4	3	4
2	1	3	3	2	2	1	1	2	3	3	3	3	4	3	3	3	4	4	3	2	3	3	3	3	4	4	4	4	3	3	3	3	4	4	3	3	3	3	3	3	4	3	3	3	3	3	3	3	4
2	2	2	2	2	2	1	1	1	2	2	2	1	1	1	1	2	2	2	2	2	2	3	3	3	3	3	3	4	4	4	4	5	3	3	4	4	4	4	4	4	4	4	4	4	4	4	4	4	4
2	2	1	2	2	3	1	1	3	3	3	4	4	3	3	4	4	4	4	4	4	4	3	3	3	3	3	3	3	3	4	4	4	5	5	4	4	4	4	4	1	4	4	4	3	4	4	4	5	3
1	1	3	2	1	4	1	1	1	3	4	4	4	3	3	4	4	4	5	5	4	3	5	4	4	4	4	3	3	3	4	4	5	4	3	4	4	4	3	4	3	3	3	4	3	3	4	4	3	4
2	1	3	3	1	1	1	1	2	5	5	3	4	3	1	4	5	5	5	4	3	4	3	4	4	4	5	4	3	5	5	5	5	4	2	4	4	4	2	4	4	4	4	3	3	4	5	5	5	4
1	1	3	2	1	1	1	1	1	3	2	4	3	3	4	4	4	3	4	4	3	4	3	4	4	4	4	3	3	4	4	3	4	3	3	4	3	4	4	3	4	4	3	3	4	4	4	3	3	4
2	1	4	2	1	3	1	1	1	5	4	4	4	4	4	4	4	3	3	3	3	3	3	3	3	3	3	3	3	3	3	3	3	1	1	4	4	4	4	4	4	4	4	4	4	4	4	4	4	4
2	1	3	4	4	1	1	1	2	5	4	5	5	5	4	5	4	4	4	4	4	3	4	4	4	4	4	4	4	4	4	4	4	4	4	4	4	4	4	5	5	5	5	5	5	4	4	4	4	4
1	1	3	3	1	2	1	1	2	5	5	5	5	5	5	5	5	5	5	5	5	5	5	5	5	5	5	5	5	5	5	5	5	4	1	4	4	4	3	4	4	4	4	4	4	4	5	4	4	4
2	2	3	3	1	3	1	1	3	3	3	4	3	4	3	2	1	3	3	3	3	3	4	3	3	4	3	3	3	3	3	3	3	5	3	4	4	4	4	4	4	5	4	5	4	5	4	4	4	4
1	3	2	4	4	5	1	1	2	3	1	4	4	4	4	5	2	4	4	4	4	4	4	4	4	5	4	4	4	4	4	5	5	4	4	4	4	4	4	5	3	4	4	4	4	4	4	5	5	5
1	2	3	4	1	3	1	1	2	3	1	4	4	4	4	4	4	4	3	4	4	4	4	4	4	4	4	4	4	4	4	4	5	4	3	4	4	4	4	4	4	4	4	4	4	4	4	4	4	4
1	2	1	5	1	5	1	1	1	4	3	3	4	4	4	4	4	5	5	5	3	4	1	5	5	5	5	5	5	3	3	5	5	4	4	4	4	4	4	4	4	4	4	4	4	4	1	4	4	4
2	2	3	3	8	1	1	2	3	3	3	3	3	3	3	3	3	3	3	3	3	3	4	4	3	4	4	3	3	2	3	3	3	3	3	3	3	3	3	3	3	3	3	3	2	2	3	3	3	3
1	1	1	2	8	4	1	1	2	5	5	5	3	5	5	4	5	5	5	5	4	3	5	5	5	5	5	5	5	4	4	5	5	3	5	5	3	5	5	4	5	5	5	5	4	3	5	5	5	5
1	1	2	2	2	4	1	1	2	3	3	5	4	4	4	4	4	4	4	4	4	4	4	4	4	4	4	3	3	3	3	4	4	4	4	4	4	4	4	4	4	4	4	4	4	4	4	4	4	4
2	1	1	3	2	1	1	1	2	4	3	5	5	4	5	3	4	4	4	4	4	4	4	4	5	5	5	5	4	4	4	5	5	4	3	5	5	4	4	3	4	4	4	4	4	4	4	5	5	5
2	2	1	2	2	4	1	1	1	3	3	1	1	1	1	2	1	1	1	1	1	1	1	1	1	1	1	1	1	1	1	1	1	5	3	4	2	5	5	5	5	5	5	5	3	5	5	5	5	5
2	2	2	5	2	4	1	1	2	5	4	3	3	4	3	5	5	5	5	5	5	4	5	4	4	5	5	5	5	5	5	5	5	4	4	4	4	4	4	4	5	5	5	5	5	4	5	5	5	5
2	1	3	4	4	3	1	1	1	4	4	5	4	4	5	4	5	4	5	5	5	5	5	5	5	5	5	5	5	5	5	5	5	5	4	4	4	4	5	4	5	5	5	5	5	5	5	5	5	5
2	2	3	4	8	3	1	1	2	5	5	5	5	5	5	4	4	4	4	4	4	4	5	5	4	4	4	4	4	4	5	4	5	3	2	3	3	4	3	4	4	4	3	4	3	3	5	3	3	3
2	2	3	4	8	3	1	1	3	3	5	5	5	5	5	5	5	5	5	5	5	3	5	5	5	5	5	5	5	5	5	5	3	3	3	3	3	2	2	3	2	3	3	3	3	3	3	3	3	3
2	1	3	5	8	6	1	1	2	2	1	1	1	2	3	3	5	4	5	3	4	2	1	4	4	1	4	3	3	5	5	4	5	4	3	4	4	4	3	4	4	3	4	3	4	1	1	3	3	3
2	2	3	4	8	6	1	2	2	3	2	4	4	4	3	4	4	4	4	4	5	4	5	4	3	4	4	3	4	3	4	2	4	3	2	4	4	4	4	3	3	2	2	2	2	2	2	3	3	3
1	1	2	3	1	1	2	1	2	4	4	4	2	3	3	4	3	4	2	3	2	2	5	4	4	4	4	4	4	1	4	4	3	4	4	4	2	4	4	4	4	4	4	4	1	2	5	3	3	3
1	1	2	2	1	4	1	2	2	5	3	4	4	4	4	4	4	4	1	4	4	4	4	4	3	4	4	4	3	3	3	4	4	5	5	5	5	5	5	5	3	5	3	5	3	5	5	5	5	5
1	2	3	2	4	2	1	1	1	5	5	5	5	5	5	5	5	5	2	4	3	5	5	5	5	5	5	2	5	5	5	5	5	5	5	5	5	5	5	5	5	5	2	5	2	5	5	5	5	5
2	1	3	4	6	2	1	1	1	4	5	5	3	5	4	5	5	5	4	5	4	4	5	4	5	5	5	5	4	4	4	5	3	5	5	5	4	5	4	4	4	4	4	5	4	4	5	5	5	5
2	1	3	2	4	1	1	2	2	4	3	4	4	4	4	5	4	4	3	3	5	4	5	4	4	4	4	4	4	3	4	3	3	3	3	4	3	3	4	4	4	4	4	3	4	4	4	3	3	3
2	1	3	3	4	1	1	1	1	5	4	5	5	5	5	4	4	5	4	5	5	5	5	5	5	5	5	5	5	4	5	4	5	4	4	5	5	5	5	4	4	5	5	4	4	5	5	5	5	5
2	1	3	1	1	1	1	1	2	3	2	3	3	3	3	3	3	3	3	3	3	3	4	3	3	3	3	4	3	3	3	3	3	3	3	3	3	3	3	3	3	3	3	3	3	3	3	4	3	4
2	1	3	1	4	1	1	1	2	3	3	5	5	4	3	3	4	4	5	3	2	4	4	5	3	4	4	5	3	2	3	3	3	3	3	5	5	4	3	3	4	4	5	3	2	4	4	5	3	4
2	2	3	3	4	3	1	1	3	3	2	3	3	4	3	5	4	4	4	4	4	4	5	3	3	4	4	3	3	3	3	3	3	3	1	4	2	3	3	4	3	3	4	4	3	4	5	3	3	4
1	1	3	4	4	3	1	1	3	5	5	5	5	5	5	5	5	5	5	3	3	4	4	5	5	3	5	2	5	1	2	2	4	4	4	5	3	2	1	3	1	3	3	3	1	3	4	3	3	4
1	1	1	2	4	2	1	1	3	3	4	3	3	3	4	3	4	3	3	4	3	3	3	3	4	4	3	3	4	3	4	3	3	3	3	4	3	2	3	3	2	2	3	3	2	2	2	3	3	3
2	1	3	5	3	3	1	1	2	3	4	4	4	4	4	3	4	3	3	3	4	3	4	4	4	3	4	3	4	3	3	4	4	3	4	4	4	4	4	4	4	4	4	5	5	5	4	4	4	5
2	1	3	2	8	4	1	1	2	2	4	4	3	3	3	4	3	4	4	4	3	2	3	3	3	3	4	4	4	3	2	2	3	3	3	4	4	4	3	3	3	4	4	4	4	4	4	4	4	4
2	3	3	5	4	3	1	1	2	3	3	1	4	2	4	3	2	3	4	2	4	3	2	2	3	3	4	4	4	3	3	2	2	3	4	3	4	3	3	4	3	3	3	4	4	4	3	4	3	3
2	4	3	5	3	2	1	1	3	5	5	5	5	5	5	5	5	5	5	5	5	4	5	5	5	4	5	5	5	5	5	5	5	3	3	2	2	2	3	3	3	2	2	3	2	2	3	3	3	2
2	2	3	4	4	1	1	1	2	5	5	5	5	4	5	5	5	5	5	5	5	5	5	5	5	5	5	5	5	5	5	5	5	3	2	3	3	3	3	3	3	4	3	2	2	3	2	3	2	3
1	1	3	3	2	4	1	1	1	4	4	4	4	4	5	4	5	5	5	5	5	5	5	5	5	5	5	5	4	4	4	4	5	4	4	4	4	5	5	5	5	5	5	5	5	5	5	5	5	5
2	2	1	2	2	4	1	1	3	3	3	3	3	3	3	3	3	3	3	3	3	3	3	3	3	3	3	3	3	3	3	3	3	3	3	5	3	3	3	5	3	4	4	3	3	5	4	4	5	3
2	2	1	2	4	4	1	1	1	4	3	5	3	3	3	3	3	3	3	3	3	3	3	3	3	3	3	3	3	3	3	3	3	3	3	3	3	3	3	3	3	3	3	4	4	3	3	4	4	3
2	2	3	2	8	1	1	1	2	4	5	4	2	3	5	4	5	3	3	4	3	4	5	5	5	4	5	4	4	5	5	4	3	5	4	5	4	5	4	4	4	5	4	5	5	5	5	4	4	5
2	1	1	2	1	4	1	1	2	4	4	4	4	3	4	4	4	4	4	4	4	4	5	5	5	5	5	4	5	4	4	4	4	5	4	4	4	4	4	4	4	4	4	4	4	4	5	5	5	5
2	2	1	2	4	4	1	1	2	5	5	4	4	4	4	5	4	4	5	5	5	5	4	4	4	4	4	4	4	4	3	4	4	4	4	4	4	3	4	4	4	4	4	4	4	4	4	5	5	5
1	2	4	4	1	5	1	1	3	4	4	4	4	4	4	4	4	4	4	4	4	4	4	4	4	4	4	4	4	4	4	4	4	4	4	4	3	4	4	4	3	4	4	4	3	3	4	4	4	4
2	2	2	1	4	1	1	2	3	4	4	5	5	5	5	5	5	5	5	5	5	5	5	5	5	5	5	5	5	5	5	5	4	4	4	5	2	3	2	4	3	4	2	3	2	1	3	4	4	3
1	3	2	1	4	4	1	1	2	3	4	2	4	2	3	3	2	5	5	3	3	5	3	5	4	3	5	4	5	3	3	4	5	4	3	2	3	3	4	4	3	4	5	3	4	3	3	5	5	4
2	1	2	4	1	1	1	2	2	4	4	4	4	3	3	3	4	5	4	3	3	4	4	4	4	4	3	4	4	4	3	3	4	4	4	4	5	4	4	3	4	4	3	3	3	3	4	4	4	4
2	1	3	2	4	4	1	1	1	5	3	5	5	3	1	3	1	5	5	3	1	3	3	3	3	3	3	4	4	1	1	3	5	5	4	5	3	3	1	3	1	3	4	3	1	3	3	3	3	3
2	2	3	3	4	3	1	1	2	4	3	5	4	4	5	5	5	5	4	4	5	4	5	5	5	4	5	4	3	3	4	4	4	4	3	5	3	4	4	5	5	5	4	4	4	3	5	5	5	4
1	1	3	4	4	1	1	1	2	3	3	3	3	4	4	4	3	4	3	3	4	5	3	4	4	4	4	4	4	3	2	3	3	3	3	3	3	4	4	4	3	4	3	3	4	5	3	4	4	4
1	2	3	3	4	4	1	1	1	3	3	4	4	3	2	3	4	4	2	2	4	4	3	3	3	4	2	4	5	5	5	5	5	3	3	4	4	4	4	5	4	5	3	4	5	3	5	4	4	4
1	2	3	3	4	4	1	1	2	4	4	4	4	4	4	4	4	4	4	4	4	4	4	4	4	4	4	4	4	4	4	4	4	4	4	4	4	4	4	5	5	5	5	5	4	4	5	5	5	5
2	1	3	2	4	2	1	1	1	4	4	4	4	4	3	4	4	3	4	4	4	4	4	4	4	4	4	3	4	3	4	3	4	4	3	3	4	3	4	3	4	3	4	3	4	3	4	3	4	3
2	1	3	3	1	3	1	2	2	3	4	1	1	1	1	1	1	1	1	1	1	1	2	2	2	2	2	2	2	2	2	2	2	4	4	4	4	4	4	4	4	4	4	4	4	4	4	4	4	4
2	1	3	2	1	3	1	1	2	5	5	5	4	4	5	4	4	5	4	3	4	5	4	3	4	5	3	4	5	4	3	4	4	3	3	4	3	4	3	4	3	4	3	4	3	4	3	4	3	4
1	2	1	2	4	1	1	1	2	4	4	4	4	4	4	4	4	4	4	4	4	4	5	5	5	4	5	5	5	3	4	4	4	4	4	4	4	4	4	4	4	4	4	4	4	4	5	5	4	4
2	1	2	2	4	4	1	1	1	5	3	4	5	5	4	3	3	2	5	3	4	5	5	4	4	5	5	5	5	5	3	5	5	5	3	5	4	4	5	3	5	3	5	3	4	5	4	5	4	4
2	1	2	2	4	4	1	1	2	4	5	3	4	3	3	4	2	4	3	5	4	3	5	5	5	4	5	4	5	4	5	4	4	4	5	5	4	5	5	5	4	5	5	5	5	5	5	5	5	5
1	1	1	2	4	4	1	1	1	4	4	2	2	2	2	2	2	2	2	2	2	2	2	2	2	2	2	2	2	2	4	2	2	5	4	2	2	2	2	2	2	2	2	2	2	2	2	2	2	2
2	2	1	3	1	4	1	1	2	3	3	5	5	3	3	5	3	5	5	5	3	3	5	5	5	5	3	5	5	3	3	5	5	4	1	5	5	3	4	5	4	5	4	5	3	4	5	4	4	5
1	2	1	2	4	4	1	1	1	4	4	4	4	4	4	4	5	4	5	4	4	4	5	4	5	5	4	5	4	3	3	5	5	4	4	3	3	3	4	4	4	4	5	4	4	4	4	4	5	5
2	3	3	4	2	2	1	1	2	4	4	3	4	4	4	4	3	4	4	4	3	4	3	4	3	4	4	4	4	4	4	4	4	4	5	4	4	4	3	4	4	4	4	5	4	4	4	5	5	4
1	1	3	3	4	1	2	2	2	3	3	3	3	3	4	3	3	4	4	4	3	3	3	3	3	3	4	4	4	3	2	2	2	3	2	3	3	3	3	3	3	3	3	3	3	3	3	3	2	2
1	2	2	1	1	4	1	1	1	4	3	1	3	2	2	2	2	1	1	1	1	1	1	1	4	4	4	3	4	4	4	4	4	2	1	5	3	3	3	4	4	4	3	4	3	4	4	4	4	3
1	2	2	2	1	1	1	1	2	4	4	2	2	2	2	2	2	2	2	3	3	3	3	3	2	2	2	2	2	2	2	2	3	4	4	4	5	5	4	5	4	4	4	5	4	4	5	4	4	4
1	1	4	4	4	2	1	1	1	5	5	3	4	4	4	3	4	3	5	5	5	3	4	5	5	5	5	5	5	4	3	3	3	5	5	5	5	5	4	4	4	4	4	3	3	4	4	4	5	5
1	1	1	4	8	4	1	1	1	5	4	3	3	3	5	3	5	3	3	3	3	3	3	3	3	3	3	3	3	3	3	3	3	4	4	4	4	4	4	4	4	4	4	4	4	3	3	3	3	3
1	2	4	4	8	1	1	1	1	4	4	4	4	4	3	1	1	5	4	4	3	5	5	5	5	2	3	4	5	3	1	3	1	5	5	5	4	4	5	3	3	5	4	4	3	4	4	5	5	4
1	1	3	4	4	4	1	1	2	4	4	4	3	3	4	4	4	4	4	4	3	4	4	4	4	4	4	4	4	4	4	3	4	4	4	4	4	4	5	4	4	4	5	4	4	4	5	5	5	5
1	2	1	2	2	4	1	1	1	4	3	5	3	4	4	5	5	5	5	5	5	5	5	5	5	5	5	5	4	4	4	5	5	5	4	5	3	4	5	5	5	5	4	3	4	3	5	5	5	5
1	1	3	1	2	1	1	2	3	3	3	2	2	3	3	4	4	2	3	3	4	4	2	2	3	4	3	2	4	3	3	4	2	3	3	3	2	4	4	3	3	4	3	2	2	2	4	4	3	3
1	1	3	2	4	1	1	1	2	4	5	4	4	4	4	4	4	4	4	5	5	5	5	4	4	5	4	4	4	4	3	4	5	5	5	5	5	5	5	4	4	4	5	5	5	5	5	4	4	4
2	2	4	4	4	2	1	2	1	4	5	5	5	5	3	4	4	4	4	4	4	3	5	4	4	4	4	4	3	3	3	4	4	4	4	4	4	4	4	4	3	4	4	4	4	3	5	4	4	4
1	3	3	2	2	4	1	2	2	3	4	3	4	5	3	4	3	4	5	4	3	4	5	4	3	4	5	4	3	4	5	4	3	3	4	5	4	3	4	5	4	3	4	5	4	3	4	5	4	3
2	1	3	2	4	4	1	1	2	4	4	5	5	5	4	4	4	4	5	4	5	4	5	5	4	4	4	5	5	5	4	5	5	4	4	5	5	5	5	4	4	5	5	4	5	4	5	5	5	5
1	4	3	2	4	3	2	2	2	4	5	5	3	4	5	3	5	4	5	4	5	4	5	5	4	4	5	5	4	4	4	4	4	4	5	4	4	5	4	5	4	4	5	4	5	5	5	4	4	4
1	1	3	3	4	2	1	1	1	4	5	5	5	5	4	4	4	4	4	4	5	5	5	5	5	5	5	5	5	5	4	4	4	5	5	4	4	4	4	4	4	4	4	4	5	5	5	5	5	5
1	2	2	2	4	4	1	1	3	4	3	5	3	3	4	5	4	3	3	3	3	3	4	4	4	3	3	4	3	3	2	4	4	4	3	5	3	3	4	5	4	3	3	3	3	3	4	4	3	3
2	1	1	2	6	4	1	1	2	4	3	4	3	4	4	5	4	5	5	4	4	4	5	5	5	4	4	5	3	4	4	4	4	4	5	5	4	4	4	4	4	5	5	5	5	4	5	4	4	5
1	2	2	2	1	1	1	1	1	4	3	5	4	3	5	5	4	4	5	4	4	4	4	4	5	5	5	5	4	4	4	4	4	5	4	5	4	5	5	5	4	5	5	5	5	4	5	5	5	5
1	2	2	4	6	4	2	2	1	4	3	5	3	3	4	4	3	3	3	5	4	5	5	5	5	5	5	5	4	3	3	5	5	4	3	4	4	4	4	4	4	4	4	4	4	4	4	4	4	4
2	2	3	4	8	3	1	2	3	4	4	4	4	4	4	4	4	4	4	4	4	4	4	4	4	4	4	4	4	4	5	5	5	3	2	4	2	2	2	3	3	3	2	3	3	2	4	4	4	4
1	1	2	4	4	1	1	1	3	4	3	4	4	3	4	5	5	5	5	5	5	5	4	5	5	5	5	5	5	5	5	5	5	3	3	3	2	2	3	3	2	4	4	4	4	4	4	4	4	4
1	1	3	4	4	4	1	2	1	2	1	3	3	3	3	5	3	1	2	3	3	3	3	3	3	3	3	3	3	3	3	3	3	3	3	3	3	3	3	3	3	3	3	3	3	3	3	3	3	3
1	1	1	3	4	4	1	1	3	2	1	3	3	3	3	5	3	1	2	3	1	3	1	5	3	3	3	2	3	3	5	3	3	3	3	3	3	3	3	3	3	3	3	3	3	3	3	3	3	3
2	1	1	2	1	4	1	1	3	3	1	3	2	2	2	3	5	2	2	2	3	2	2	2	2	2	2	2	2	2	2	2	2	2	3	3	3	3	3	3	4	4	4	4	4	4	4	4	4	4
2	2	3	5	8	2	1	1	4	5	4	4	4	5	3	4	3	2	3	4	3	3	4	4	5	4	3	5	3	4	5	5	5	1	1	1	1	2	1	2	2	2	2	2	2	3	3	2	2	3
2	1	1	2	8	4	1	1	3	3	3	3	4	4	4	3	4	5	5	5	3	5	5	5	4	4	4	5	4	4	5	5	5	3	3	2	2	2	3	2	2	4	2	2	4	3	3	2	2	4
2	2	3	3	1	1	1	1	2	2	1	3	2	3	2	2	3	3	2	3	3	3	3	3	3	3	3	3	3	2	3	3	3	2	1	3	2	3	3	3	2	3	2	3	3	3	3	3	3	3
2	1	4	4	1	2	1	1	1	4	3	2	2	2	2	2	2	2	2	3	3	3	2	2	2	2	2	2	2	2	2	2	2	4	3	3	3	3	3	4	4	3	3	3	3	3	3	3	3	3
2	1	3	5	1	1	1	1	1	2	3	1	2	2	2	1	2	1	1	1	1	1	1	1	1	1	1	1	1	1	2	2	2	2	3	3	3	4	5	4	4	5	5	4	4	1	4	4	5	4
1	1	3	3	4	1	1	1	1	3	1	3	4	3	4	3	4	3	4	3	3	3	3	3	3	2	3	3	3	3	3	3	3	2	1	3	2	3	2	3	2	3	3	3	3	3	3	3	3	3
2	1	3	4	4	1	1	1	2	4	3	1	1	1	3	4	4	3	3	3	3	3	4	3	3	3	3	3	3	4	4	4	1	4	3	4	1	1	2	4	3	4	3	3	2	2	2	3	4	3
1	3	3	3	4	1	1	2	2	3	4	2	4	4	3	3	3	2	3	3	3	2	2	2	1	2	3	3	3	3	4	3	2	3	4	4	2	2	3	3	3	3	2	2	4	4	4	4	4	3
2	1	1	2	4	1	1	1	2	3	3	1	2	2	1	1	1	1	2	2	1	2	1	2	2	2	2	1	2	2	2	2	1	1	3	1	2	2	1	2	2	1	2	3	2	3	2	2	2	2
2	1	2	5	4	1	1	2	3	4	3	2	3	2	3	3	1	2	3	2	3	3	2	3	3	3	3	3	2	3	3	2	2	5	2	5	5	5	3	3	5	5	5	3	3	5	5	3	3	3
2	1	3	2	1	1	1	1	2	2	2	2	2	1	2	2	2	2	1	2	1	2	2	2	2	2	2	2	2	2	2	2	2	3	2	3	4	3	4	4	4	4	3	4	4	4	5	4	4	4
1	2	2	2	1	4	1	1	2	4	4	4	4	4	4	4	5	5	5	5	5	5	4	4	4	4	5	5	4	4	4	5	5	4	3	4	4	4	4	4	4	4	4	4	4	4	4	4	4	4
1	2	2	2	1	4	1	1	2	4	4	4	4	4	4	4	5	5	5	5	5	5	4	4	4	4	5	5	4	4	4	5	5	4	3	4	4	4	4	4	4	4	4	4	4	4	4	4	4	4
1	2	2	2	1	4	1	1	2	4	4	4	4	4	4	4	5	5	5	5	5	5	4	4	4	4	5	5	4	4	4	5	5	4	3	4	4	4	4	4	4	4	4	4	4	4	4	4	4	4
1	2	2	2	1	4	1	1	2	4	4	4	4	4	4	4	5	5	5	5	5	5	4	4	4	4	5	5	4	4	4	5	5	4	3	4	4	4	4	4	4	4	4	4	4	4	4	4	4	4
1	2	2	2	1	4	1	1	2	4	4	4	4	4	4	4	5	5	5	5	5	5	4	4	4	4	5	5	4	4	4	5	5	4	3	4	4	4	4	4	4	4	4	4	4	4	4	4	4	4
1	2	2	2	1	4	1	1	2	4	4	4	4	4	4	4	5	5	5	5	5	5	4	4	4	4	5	5	4	4	4	5	5	4	3	4	4	4	4	4	4	4	4	4	4	4	4	4	4	4
1	2	2	2	1	4	1	1	2	4	4	4	4	4	4	4	5	5	5	5	5	5	4	4	4	4	5	5	4	4	4	5	5	4	3	4	4	4	4	4	4	4	4	4	4	4	4	4	4	4
1	2	2	2	1	4	1	1	2	4	4	4	4	4	4	4	5	5	5	5	5	5	4	4	4	4	5	5	4	4	4	5	5	4	3	4	4	4	4	4	4	4	4	4	4	4	4	4	4	4
1	2	2	2	1	4	1	1	2	4	4	4	4	4	4	4	5	5	5	5	5	5	4	4	4	4	5	5	4	4	4	5	5	4	3	4	4	4	4	4	4	4	4	4	4	4	4	4	4	4
1	2	2	2	1	4	1	1	2	4	4	4	4	4	4	4	5	5	5	5	5	5	4	4	4	4	5	5	4	4	4	5	5	4	3	4	4	4	4	4	4	4	4	4	4	4	4	4	4	4
1	2	2	2	1	4	1	1	2	4	4	4	4	4	4	4	5	5	5	5	5	5	4	4	4	4	5	5	4	4	4	5	5	4	3	4	4	4	4	4	4	4	4	4	4	4	4	4	4	4
1	2	2	2	1	4	1	1	2	4	4	4	4	4	4	4	5	5	5	5	5	5	4	4	4	4	5	5	4	4	4	5	5	4	3	4	4	4	4	4	4	4	4	4	4	4	4	4	4	4
1	2	2	2	1	4	1	1	2	4	4	4	4	4	4	4	5	5	5	5	5	5	4	4	4	4	5	5	4	4	4	5	5	4	3	4	4	4	4	4	4	4	4	4	4	4	4	4	4	4
1	2	2	2	1	4	1	1	2	4	4	4	4	4	4	4	5	5	5	5	5	5	4	4	4	4	5	5	4	4	4	5	5	4	3	4	4	4	4	4	4	4	4	4	4	4	4	4	4	4
1	2	2	2	1	4	1	1	2	4	4	4	4	4	4	4	5	5	5	5	5	5	4	4	4	4	5	5	4	4	4	5	5	4	3	4	4	4	4	4	4	4	4	4	4	4	4	4	4	4
1	2	2	2	1	4	1	1	2	4	4	4	4	4	4	4	5	5	5	5	5	5	4	4	4	4	5	5	4	4	4	5	5	4	3	4	4	4	4	4	4	4	4	4	4	4	4	4	4	4
1	2	2	2	1	4	1	1	2	4	4	4	4	4	4	4	5	5	5	5	5	5	4	4	4	4	5	5	4	4	4	5	5	4	3	4	4	4	4	4	4	4	4	4	4	4	4	4	4	4
1	2	2	2	1	4	1	1	2	4	4	4	4	4	4	4	5	5	5	5	5	5	4	4	4	4	5	5	4	4	4	5	5	4	3	4	4	4	4	4	4	4	4	4	4	4	4	4	4	4
1	2	2	2	1	4	1	1	2	4	4	4	4	4	4	4	5	5	5	5	5	5	4	4	4	4	5	5	4	4	4	5	5	4	3	4	4	4	4	4	4	4	4	4	4	4	4	4	4	4
1	2	2	2	1	4	1	1	2	4	4	4	4	4	4	4	5	5	5	5	5	5	4	4	4	4	5	5	4	4	4	5	5	4	3	4	4	4	4	4	4	4	4	4	4	4	4	4	4	4
1	2	2	2	1	4	1	1	2	4	4	4	4	4	4	4	5	5	5	5	5	5	4	4	4	4	5	5	4	4	4	5	5	4	3	4	4	4	4	4	4	4	4	4	4	4	4	4	4	4
1	2	2	2	1	4	1	1	2	4	4	4	4	4	4	4	5	5	5	5	5	5	4	4	4	4	5	5	4	4	4	5	5	4	3	4	4	4	4	4	4	4	4	4	4	4	4	4	4	4
1	2	2	2	1	4	1	1	2	4	4	4	4	4	4	4	5	5	5	5	5	5	4	4	4	4	5	5	4	4	4	5	5	4	3	4	4	4	4	4	4	4	4	4	4	4	4	4	4	4
1	2	2	2	1	4	1	1	2	4	4	4	4	4	4	4	5	5	5	5	5	5	4	4	4	4	5	5	4	4	4	5	5	4	3	4	4	4	4	4	4	4	4	4	4	4	4	4	4	4
1	2	2	2	1	4	1	1	2	4	4	4	4	4	4	4	5	5	5	5	5	5	4	4	4	4	5	5	4	4	4	5	5	4	3	4	4	4	4	4	4	4	4	4	4	4	4	4	4	4
1	1	3	4	1	2	1	2	2	4	3	4	4	3	4	3	4	4	3	4	4	4	5	4	5	4	4	3	3	3	3	3	2	4	3	4	4	4	4	3	3	4	4	4	4	4	5	4	5	4
2	1	3	2	1	6	1	2	2	3	1	5	4	4	3	4	3	4	4	4	4	4	4	4	4	4	4	4	4	4	4	4	4	4	1	5	4	4	4	4	4	4	4	4	4	4	4	4	4	4
2	1	3	5	4	4	2	2	3	5	5	5	5	5	5	5	5	5	5	5	5	5	5	5	5	5	5	5	5	5	5	5	5	3	2	2	2	3	3	3	3	4	3	3	2	2	3	3	3	3
2	2	3	5	2	3	1	1	1	3	1	5	5	3	5	5	5	5	5	5	5	5	5	5	5	5	5	5	5	5	5	5	5	3	4	5	1	3	4	4	4	5	4	3	4	4	5	4	4	5
1	2	3	1	2	4	1	1	1	1	1	1	1	2	2	1	2	2	1	1	1	1	1	1	1	2	3	2	1	1	2	1	1	1	1	1	1	2	1	1	2	2	2	1	1	1	4	3	2	1
2	2	3	3	2	3	1	1	2	2	3	4	4	4	4	3	4	4	4	4	4	4	4	4	4	4	4	4	4	4	3	4	4	2	2	5	4	4	4	4	4	4	4	4	4	4	4	4	4	4
1	2	1	2	2	1	1	1	2	5	4	4	5	5	5	5	4	5	5	5	4	5	5	4	5	5	5	4	5	5	5	5	4	5	4	4	5	5	5	5	4	5	5	5	5	5	5	4	5	5
1	3	1	3	2	4	1	1	2	1	1	5	4	3	4	4	4	3	3	3	4	5	4	4	5	5	5	4	3	4	3	4	3	1	1	5	4	3	4	4	4	3	3	4	5	4	3	5	5	4
2	2	3	3	2	3	1	1	1	3	3	5	4	5	5	5	5	5	5	5	5	5	5	5	5	5	5	5	5	4	4	5	5	3	3	5	3	3	5	5	5	5	5	5	5	5	5	5	5	5
2	2	1	4	2	3	1	1	1	5	3	4	4	4	5	5	5	5	5	5	5	5	5	5	5	5	5	5	5	5	4	5	4	4	3	4	4	4	5	5	5	5	5	5	5	5	5	5	5	5
1	1	1	2	2	3	1	2	2	4	3	4	3	3	4	3	3	4	4	3	4	3	4	3	4	4	4	4	4	4	4	4	4	4	3	4	4	2	4	4	4	4	4	4	5	5	5	5	5	5
1	3	2	2	2	1	1	1	1	2	3	3	4	4	3	4	3	4	4	3	3	4	3	4	3	4	4	4	4	4	4	4	4	3	3	3	3	3	4	4	3	4	3	3	3	3	3	3	3	3
1	2	1	1	2	3	1	1	1	3	3	3	4	4	4	4	4	4	4	4	3	3	3	3	3	3	4	4	3	4	3	4	4	2	3	4	4	4	4	3	4	3	3	3	3	4	3	4	3	4
2	1	3	3	2	2	1	1	1	4	4	4	4	4	4	4	4	3	3	4	3	4	4	4	4	4	4	4	4	4	4	4	4	3	3	4	4	4	4	4	1	4	4	4	4	4	4	4	4	4
1	3	1	2	4	3	1	1	2	4	5	5	5	5	5	5	5	5	5	5	5	5	5	5	5	5	5	5	5	5	5	5	5	3	3	5	4	3	4	4	4	4	4	4	4	3	4	4	4	4
1	1	3	3	4	4	1	1	2	2	1	5	3	4	3	4	4	4	3	3	4	4	5	4	3	4	4	4	1	4	4	5	5	3	1	4	2	4	4	4	4	3	4	4	4	5	5	5	4	5
2	2	3	2	4	1	2	2	2	4	2	1	4	4	3	4	4	3	4	4	4	5	3	4	5	4	3	4	3	5	5	5	5	3	2	3	4	4	4	4	4	3	3	3	3	3	4	3	4	4
2	2	3	4	1	3	1	1	1	4	4	3	4	3	4	4	4	4	5	3	5	3	4	4	4	3	4	5	3	4	4	4	3	3	1	5	3	4	5	5	5	5	5	5	5	5	5	5	5	5
2	3	3	4	1	3	1	1	2	2	2	4	4	4	4	4	4	4	4	4	4	4	4	4	4	4	4	4	4	4	4	4	4	3	3	3	3	3	4	4	4	4	4	4	4	4	4	4	4	4
1	2	3	3	4	1	1	1	2	3	3	3	3	3	2	2	2	2	2	4	4	3	3	2	2	2	2	1	1	2	1	1	1	2	4	4	4	4	4	4	4	4	3	3	3	4	4	4	4	3
2	3	3	5	4	5	1	1	2	2	2	5	4	4	4	5	4	4	4	4	4	4	4	4	4	5	4	4	4	4	4	5	5	4	4	5	4	4	4	4	4	4	4	4	4	5	4	4	4	4
2	1	3	4	1	3	1	1	1	2	3	1	1	2	1	1	1	1	1	1	1	1	1	1	1	1	1	1	1	1	1	1	1	2	3	1	1	2	1	1	1	1	1	1	1	1	1	1	1	1
1	2	2	2	1	3	1	2	4	4	3	3	4	3	4	4	4	4	4	4	4	4	4	4	4	4	4	4	4	4	4	4	4	3	3	4	4	4	4	5	5	5	5	5	5	5	5	5	5	5
1	3	2	3	1	3	2	2	1	4	3	3	4	3	4	4	4	4	4	4	4	4	4	4	4	4	4	4	4	4	4	4	4	3	3	4	4	4	4	5	5	5	5	5	5	5	5	5	5	5
2	4	1	2	1	3	1	1	1	4	4	1	1	2	1	3	2	2	2	2	2	2	1	1	1	1	1	1	1	2	3	2	1	4	3	5	3	3	3	3	3	5	5	5	5	5	5	5	5	5
1	4	3	3	1	3	1	1	1	3	1	2	2	2	2	2	2	2	2	2	2	2	2	2	2	2	2	2	2	2	2	2	2	3	3	4	4	4	4	4	4	4	4	4	4	4	4	4	4	4
1	2	2	1	8	4	1	1	1	5	5	1	1	2	3	3	2	2	3	3	5	5	3	2	2	3	1	5	3	2	2	1	1	5	5	5	4	4	5	5	5	5	5	5	1	1	1	5	5	5
2	1	1	2	1	4	1	1	2	5	5	2	2	2	2	2	3	3	4	2	3	3	2	3	2	2	2	2	2	2	3	2	2	4	4	4	4	4	5	5	4	4	4	4	4	3	4	4	4	4
1	2	3	3	4	3	1	1	2	1	1	2	2	2	2	2	2	3	2	3	2	3	2	3	2	3	2	2	2	2	2	2	3	1	1	2	2	1	1	2	1	2	1	2	1	2	1	2	1	2
1	2	3	3	1	3	1	1	1	4	4	3	3	3	3	4	3	3	5	5	4	4	4	4	4	4	4	4	4	4	4	4	4	4	3	4	3	3	4	5	4	4	4	4	4	4	4	4	4	4
1	2	3	4	4	3	1	1	3	3	3	2	4	4	4	5	3	3	4	2	3	2	3	2	2	2	3	2	3	5	5	2	2	4	3	4	4	3	4	3	3	4	3	3	2	3	3	3	3	3
2	2	2	2	1	3	1	1	2	3	1	5	5	3	5	5	5	5	5	5	5	5	5	5	5	5	5	5	5	5	5	5	5	1	1	5	5	3	5	5	5	5	5	5	5	5	5	5	5	5
2	1	3	5	1	1	1	1	1	5	5	5	4	3	5	5	5	5	5	5	5	5	5	5	5	5	5	5	5	5	5	5	5	5	3	5	4	3	5	5	5	5	5	5	5	5	5	5	5	5
1	2	3	4	4	3	1	1	1	5	3	2	2	2	2	3	2	2	3	2	2	2	2	3	3	2	2	2	2	2	2	2	2	4	3	5	4	4	5	5	5	5	5	5	5	5	5	5	5	5
2	2	3	5	1	6	1	1	1	3	3	1	1	1	1	1	1	1	1	1	1	1	2	2	2	2	2	2	2	2	2	2	2	3	3	4	4	4	4	4	4	4	4	4	4	5	5	5	5	5
1	4	1	4	1	4	1	1	1	4	4	3	4	2	3	3	3	4	5	5	4	5	5	5	5	3	5	3	4	4	5	3	5	3	4	5	3	1	4	5	4	5	5	2	2	2	3	2	4	2
2	1	3	4	1	5	1	1	3	5	5	5	5	5	5	5	5	5	5	5	5	5	5	5	5	5	5	5	5	5	5	5	5	5	4	5	2	2	3	5	4	5	4	3	2	2	3	3	4	3
1	3	3	3	1	3	2	2	2	5	5	5	5	5	5	5	5	5	5	5	5	5	5	5	5	5	4	4	4	4	3	3	3	4	5	5	5	5	5	4	4	4	3	2	1	3	2	3	4	4
1	2	2	3	2	1	1	1	1	4	3	2	3	5	5	4	5	5	5	3	2	3	5	3	4	4	5	4	4	4	5	5	5	5	4	5	4	2	4	5	4	5	3	3	2	3	3	4	5	3
2	4	1	3	1	4	1	1	1	1	1	3	3	3	3	3	3	2	2	3	3	4	5	5	4	5	5	4	4	3	1	2	2	4	4	4	3	3	3	4	4	4	3	2	2	2	3	4	4	3
1	1	2	2	2	2	1	1	2	2	2	2	4	4	4	4	4	5	5	5	3	3	3	2	2	2	2	2	2	2	3	5	5	4	5	5	3	3	3	4	4	3	3	3	2	2	3	4	4	4
2	1	3	2	2	1	1	1	3	4	5	3	5	5	3	5	5	5	5	5	5	4	5	5	5	5	5	4	5	5	5	5	5	3	4	5	4	3	3	5	5	5	2	3	3	2	3	4	4	5
1	4	1	4	1	1	1	1	1	5	5	4	4	2	5	5	5	5	5	5	5	5	5	5	5	5	5	5	5	5	5	5	5	5	4	5	5	4	5	4	4	4	4	3	2	2	3	4	4	3
1	1	2	3	1	1	1	2	2	4	5	5	4	4	4	4	1	4	1	5	5	5	5	5	5	5	5	5	3	5	4	4	4	3	4	5	3	2	4	4	1	4	1	2	1	1	4	3	5	4
2	4	3	2	1	1	1	1	1	5	5	5	5	5	5	5	5	5	5	5	5	5	5	5	5	5	5	5	5	5	5	5	5	4	4	5	4	4	5	5	4	5	3	4	3	3	3	4	5	4
1	4	2	1	1	1	1	1	2	5	5	5	5	5	5	5	5	5	5	5	5	5	5	5	5	5	5	5	5	5	5	5	5	5	5	5	3	3	3	4	3	3	4	3	3	3	4	4	4	4
1	3	1	2	1	1	1	1	2	5	5	5	5	5	5	5	5	5	5	5	5	5	5	5	5	5	5	5	5	5	5	5	5	5	5	5	4	5	5	5	4	4	1	1	1	1	1	2	2	2
1	3	2	1	1	1	1	1	1	5	5	5	5	5	5	5	5	5	5	5	5	5	5	5	5	5	5	5	5	5	5	5	5	4	5	5	5	5	4	5	4	5	3	3	2	2	2	4	4	4
1	2	3	3	1	2	1	1	1	5	5	4	3	3	3	4	3	5	5	5	3	4	5	3	5	5	5	4	4	4	5	4	3	5	4	4	4	3	3	5	3	4	2	2	2	2	2	4	4	2
2	1	3	3	1	2	1	1	2	4	3	4	4	3	3	5	4	3	4	4	3	4	5	4	3	5	5	5	5	3	4	3	5	4	5	5	4	5	3	5	4	4	4	4	3	3	3	5	3	3
2	1	3	2	1	1	1	1	2	4	5	4	5	4	4	5	4	5	5	5	4	3	5	5	4	4	5	5	4	4	4	4	3	5	4	4	3	3	3	5	5	4	5	3	3	3	3	4	4	4
1	3	3	4	1	1	2	2	3	4	5	3	5	5	4	5	4	5	4	4	3	4	5	5	4	4	5	5	4	4	4	5	5	4	5	5	4	3	3	4	3	3	3	2	2	2	1	4	3	4
2	5	1	3	1	5	1	2	1	5	5	5	4	4	4	2	4	3	3	4	5	5	5	4	3	5	3	4	4	3	5	4	3	4	3	4	5	3	3	2	4	5	5	4	2	3	5	5	4	5
1	5	3	4	1	2	1	1	1	5	5	5	5	5	5	5	5	5	5	5	5	5	5	5	5	5	5	5	5	5	5	5	5	4	3	4	4	4	4	5	5	5	5	5	5	3	3	4	4	3
1	4	2	3	1	1	1	1	1	4	5	4	5	5	5	3	3	4	4	4	5	4	4	4	5	5	4	3	5	5	4	5	5	3	4	4	3	4	3	4	4	4	5	3	4	3	5	4	3	4
1	3	3	5	6	3	1	1	3	4	3	4	4	4	4	4	4	4	4	4	4	4	5	5	4	4	5	5	5	4	5	5	5	4	3	4	4	4	4	4	4	4	3	2	4	2	2	4	4	4
1	1	3	3	2	1	1	1	1	4	4	4	4	4	4	4	4	4	4	4	5	5	5	5	4	4	4	4	4	4	4	4	4	5	5	5	4	4	3	4	4	4	3	3	3	3	3	5	5	4
1	5	2	5	1	3	1	1	1	5	5	5	5	5	5	5	5	5	5	5	5	5	5	5	5	5	5	5	5	5	5	5	5	5	4	5	5	5	5	5	4	5	5	3	3	3	3	5	5	4
1	1	2	3	8	1	1	1	3	3	3	3	2	3	3	3	4	4	3	4	5	3	5	3	4	3	4	5	2	5	3	4	5	4	4	4	5	5	4	4	5	5	4	4	4	2	3	5	5	5
1	5	2	5	2	1	1	1	1	5	5	5	5	5	5	5	5	5	5	5	5	5	5	5	5	5	5	5	5	5	5	5	5	4	3	4	2	3	4	4	3	3	3	1	1	2	3	5	5	5
2	1	3	3	2	1	1	1	1	3	4	4	4	4	4	4	4	4	4	4	3	3	4	4	4	4	4	4	4	3	4	4	4	3	3	4	4	4	4	4	4	5	5	5	3	3	4	4	4	2
1	2	2	5	6	3	1	1	1	5	5	5	5	5	5	5	5	5	5	5	5	5	5	5	5	5	5	5	5	5	5	5	5	4	3	4	3	4	4	4	3	3	3	3	3	3	3	3	3	3
1	5	1	3	2	2	1	1	1	5	5	5	5	3	5	4	4	5	5	5	5	5	5	5	5	5	5	5	5	5	4	4	4	5	5	5	4	4	5	4	4	5	4	2	2	3	3	4	5	5
1	5	3	3	2	1	1	1	1	5	5	5	5	5	5	5	5	5	5	5	5	5	5	5	5	5	5	5	5	5	5	5	5	5	5	5	5	4	4	5	5	4	4	3	3	4	5	5	4	5
1	1	2	5	2	2	1	1	1	5	5	5	5	5	5	5	5	5	5	5	5	5	5	5	5	5	5	5	5	5	5	5	5	5	4	5	4	4	4	5	5	5	3	3	3	3	3	3	5	5
1	5	2	2	2	2	1	1	2	4	4	5	4	4	5	5	5	5	5	5	4	5	5	5	5	5	5	5	5	4	4	5	5	3	4	5	4	4	5	5	5	4	4	4	3	3	3	4	4	5
1	3	2	5	2	4	1	1	2	3	3	4	4	5	4	4	4	4	4	4	4	4	5	5	5	5	5	5	5	5	5	5	5	3	3	5	2	4	5	4	4	4	4	3	3	3	4	5	5	4
2	4	1	2	2	1	1	1	2	5	5	5	5	5	5	5	5	5	5	5	5	5	5	5	5	5	5	5	5	5	4	4	4	4	5	5	4	3	4	4	4	4	4	4	3	1	1	4	4	4
1	1	3	2	2	5	1	1	1	5	5	5	5	5	5	5	5	5	5	5	5	5	5	5	5	5	5	5	5	5	4	4	4	4	4	4	4	4	4	4	4	4	3	4	2	3	3	3	4	4
1	1	3	4	2	5	1	1	1	5	5	5	5	5	5	5	5	5	5	5	5	5	5	5	5	5	5	5	5	5	5	5	5	5	5	5	5	5	5	4	5	5	4	3	3	4	3	5	5	5
2	2	3	4	6	1	1	1	1	4	4	5	5	5	5	4	5	5	5	5	5	5	5	5	5	5	5	5	5	4	4	4	4	5	5	5	5	5	4	5	5	4	4	4	3	4	4	3	4	4
2	1	2	5	6	1	1	1	1	5	5	5	5	5	5	5	5	5	5	5	5	5	5	5	5	5	5	5	5	5	5	5	5	5	5	5	4	3	3	4	3	3	3	3	3	2	4	4	4	5
2	4	1	3	8	2	1	1	2	5	5	5	5	5	5	5	5	5	5	5	5	5	5	5	5	5	5	5	5	5	5	5	5	5	5	4	5	4	4	5	4	4	5	2	1	2	2	4	5	5
1	3	3	4	8	1	1	1	1	5	5	5	5	5	5	4	5	5	5	5	4	4	5	5	5	5	5	5	4	4	4	4	4	5	4	4	4	4	3	4	3	3	3	3	2	3	4	4	5	5
2	5	3	2	2	3	1	1	1	5	4	5	4	4	4	4	4	4	5	4	4	4	4	4	4	4	4	4	4	4	4	4	4	5	4	5	4	4	4	4	4	4	5	4	4	5	5	4	4	5
2	3	1	2	1	3	1	1	2	3	3	4	5	3	4	4	4	4	3	3	3	3	5	5	5	5	5	4	4	4	3	4	3	3	3	4	4	3	4	4	4	4	3	3	3	3	3	4	4	4
2	5	1	4	2	4	1	1	1	3	3	3	3	4	4	4	4	4	4	3	4	4	4	4	4	4	3	4	4	4	5	5	5	4	4	4	4	3	3	4	3	3	3	4	3	3	4	4	4	4
2	3	1	3	2	2	1	1	1	5	4	4	4	4	4	4	5	5	5	4	4	4	3	3	4	4	4	5	5	5	5	5	5	4	2	4	4	4	4	4	5	5	5	5	5	4	3	3	4	4
1	1	2	3	2	1	1	1	1	5	5	5	5	5	5	5	5	5	5	5	5	5	5	5	5	5	5	5	5	5	5	5	5	5	5	3	4	4	4	4	4	4	3	4	4	3	3	4	5	5
1	3	2	2	2	2	2	2	2	5	5	5	5	5	5	5	5	5	5	5	5	5	5	5	5	5	5	5	5	5	5	5	5	4	2	4	4	4	4	4	4	4	4	4	4	3	3	4	4	3
1	3	3	5	8	1	1	1	1	5	5	5	5	5	5	5	5	5	5	5	5	5	5	5	5	5	5	5	5	5	2	3	3	4	4	5	5	5	5	5	3	4	4	4	1	2	2	4	4	3
1	1	2	2	2	1	1	1	2	5	5	5	5	5	5	5	5	5	5	5	5	5	5	5	5	5	5	5	5	5	5	5	5	5	5	5	4	4	3	4	4	4	4	4	1	1	1	3	4	3
1	3	2	2	1	3	1	1	2	5	5	5	4	4	4	5	5	4	3	5	4	5	5	5	5	5	5	4	5	5	4	5	5	5	5	5	4	4	4	5	4	5	5	4	3	3	4	5	5	5
2	2	1	2	1	4	1	1	2	5	5	5	4	4	4	5	5	4	4	5	4	5	5	5	5	5	5	5	5	5	5	4	5	5	5	5	5	5	5	5	5	4	4	5	4	5	5	5	5	5
1	5	1	3	8	2	1	1	1	5	5	4	4	4	5	5	5	5	3	4	4	4	3	3	4	4	5	5	5	5	3	3	3	5	5	5	4	4	4	4	5	5	5	4	4	4	3	3	5	5
1	2	1	3	8	2	1	1	1	5	5	5	5	4	4	4	3	3	3	5	5	5	5	5	5	5	4	4	4	4	4	5	5	5	5	5	4	5	4	4	4	5	5	5	4	4	4	3	3	3
2	5	1	3	3	2	1	1	1	5	5	5	5	5	5	5	5	5	5	5	5	5	5	5	5	5	5	5	5	5	5	5	5	5	5	5	5	3	4	4	5	5	5	4	4	4	3	5	5	4
2	4	1	1	8	2	1	1	1	5	5	5	4	4	4	4	5	5	5	5	3	3	3	4	4	4	5	5	5	5	4	5	5	5	5	5	4	3	5	5	4	4	3	4	4	3	3	4	4	3
2	3	2	2	2	3	1	2	2	4	2	4	4	4	5	4	5	5	5	5	4	4	5	5	4	5	5	5	5	5	4	5	5	5	3	5	4	3	3	4	4	5	4	3	3	3	2	4	5	5
2	1	3	2	2	1	1	1	1	5	5	5	5	5	5	5	5	5	5	5	5	5	4	5	5	5	5	5	5	5	5	5	5	3	3	4	3	1	3	3	4	4	3	1	1	1	3	4	4	4
2	1	2	2	2	1	1	1	1	5	5	5	5	5	5	5	5	5	5	5	5	5	5	5	5	5	5	5	5	5	5	5	5	5	5	5	4	4	4	5	3	5	4	4	4	4	3	4	4	4
2	1	1	1	2	1	1	1	1	5	5	5	5	5	5	5	5	5	5	5	5	5	5	5	5	5	5	5	5	5	5	5	5	5	5	5	5	5	5	5	3	5	4	4	4	4	4	4	4	4
1	1	3	1	2	1	1	2	1	5	5	5	5	5	5	5	5	5	5	5	4	5	5	5	5	5	5	5	5	5	5	5	5	4	4	5	5	5	4	5	5	5	2	2	2	2	3	2	2	5
1	1	2	3	2	5	1	1	1	3	4	4	4	4	4	3	5	5	5	5	5	5	5	5	5	5	5	5	5	5	5	5	5	5	5	5	4	3	3	5	4	4	4	4	4	4	4	4	5	5
2	5	1	2	1	3	1	1	1	5	5	5	5	5	5	5	5	5	5	5	5	5	5	5	5	5	5	5	5	5	5	5	5	5	5	5	2	5	4	5	4	4	5	5	5	3	3	4	4	4
2	5	2	1	1	3	1	1	2	4	3	4	4	4	4	4	4	4	4	4	4	4	4	4	4	5	4	4	4	4	4	4	4	4	1	4	4	4	4	4	4	4	4	4	4	4	4	4	4	5
2	2	3	3	1	2	1	1	1	4	4	3	4	4	5	5	5	5	5	5	5	5	5	5	5	5	5	5	5	5	5	5	5	5	3	5	5	5	4	5	4	4	4	4	4	4	5	5	5	5
1	3	2	3	1	2	1	1	1	5	4	5	4	4	4	3	4	4	4	4	4	4	5	5	5	4	4	4	4	5	5	5	5	4	4	4	4	5	4	5	4	5	5	4	5	5	5	5	4	4
1	2	2	3	8	5	1	1	2	4	4	3	3	3	3	4	4	4	4	4	4	4	4	5	5	5	5	5	4	4	4	4	4	4	4	3	3	3	3	4	4	4	4	4	4	4	4	4	4	4
1	4	3	5	8	5	1	1	2	4	4	4	5	4	5	4	4	4	5	5	5	4	5	5	5	4	4	5	5	5	5	5	5	4	4	4	4	4	3	4	4	3	4	5	5	4	3	5	5	5
1	5	2	2	1	3	1	1	1	5	5	5	5	5	5	5	5	5	5	5	5	5	5	5	5	5	5	5	5	5	5	5	5	4	5	5	4	2	4	4	4	4	3	3	4	4	3	4	4	4
1	1	3	4	6	5	1	1	1	5	5	5	5	5	5	5	5	5	5	5	5	5	5	5	5	5	5	5	5	5	5	5	5	4	5	5	3	3	3	4	4	4	4	3	3	3	3	4	4	4
1	1	3	3	5	2	1	1	1	5	5	5	5	5	5	5	5	5	5	5	5	5	5	5	5	5	5	5	5	5	5	5	5	4	4	4	2	2	3	5	3	3	3	3	3	1	2	4	4	4
1	3	2	3	1	2	1	1	2	5	3	5	5	5	5	5	5	5	5	5	5	5	5	5	5	5	5	5	5	5	4	4	5	4	5	4	4	4	4	5	4	4	4	4	1	1	1	4	4	4
1	5	1	2	1	4	1	1	1	4	4	4	5	4	5	4	5	5	5	5	5	5	5	5	5	5	5	5	5	5	4	4	5	4	4	4	4	4	4	4	4	4	4	3	3	3	3	4	4	4
2	2	3	4	1	4	1	1	1	5	5	5	5	5	5	5	5	5	5	5	5	5	5	5	5	5	5	5	5	5	5	5	5	5	3	5	5	4	5	3	5	5	4	4	4	3	3	4	4	4
2	4	2	2	8	3	1	1	2	4	4	4	4	5	5	4	4	4	5	4	4	5	4	5	4	4	4	5	5	5	5	5	5	4	5	4	4	3	3	4	3	3	4	4	3	3	3	3	4	4
2	1	3	3	1	2	1	1	2	5	5	5	5	5	5	5	5	5	5	5	5	5	5	5	5	5	5	5	3	5	5	5	5	5	4	4	3	3	3	4	3	4	4	3	3	3	3	4	4	4
1	4	1	5	2	4	1	1	2	5	4	3	5	5	4	5	4	5	5	4	5	5	5	5	5	5	4	5	5	5	4	5	5	4	1	3	3	3	4	5	4	5	5	2	2	3	3	5	4	5
1	1	3	3	1	5	1	1	1	5	5	5	5	5	5	5	5	5	5	5	5	5	5	5	5	5	5	5	5	5	5	5	5	5	5	5	4	4	4	4	4	4	4	4	2	2	3	4	4	4
1	4	1	2	1	3	1	1	1	5	5	5	5	4	5	5	5	5	5	5	5	5	5	5	5	5	5	5	5	5	5	5	5	4	4	4	4	4	3	4	4	4	4	4	2	2	2	4	4	4
1	1	1	2	8	5	1	1	2	3	3	4	4	2	2	3	3	4	4	4	4	4	5	5	5	4	4	4	3	2	4	4	4	3	3	5	5	4	4	3	4	4	4	4	2	2	2	4	4	4
1	5	2	2	1	3	1	1	1	5	5	5	5	5	5	5	4	5	5	4	4	5	5	5	5	5	4	4	5	5	3	3	3	4	3	5	4	5	5	4	3	5	4	3	3	3	4	5	5	3
2	1	3	3	2	2	1	1	1	4	3	4	4	3	3	4	3	4	4	3	4	4	3	3	4	4	3	3	4	4	4	4	3	5	5	5	4	4	4	4	5	5	5	5	4	4	4	4	4	4
2	4	1	3	2	3	1	1	2	4	5	4	4	4	4	5	5	4	5	5	5	4	4	4	4	4	4	4	4	4	4	4	4	4	4	4	4	4	4	4	5	4	5	4	4	4	4	4	4	5
2	5	2	4	2	2	1	1	1	4	5	5	5	5	5	5	5	5	5	5	5	5	5	5	5	5	5	5	5	5	4	5	5	3	4	5	5	5	5	5	5	5	4	4	4	3	3	4	4	4
2	3	2	1	2	1	1	1	1	4	4	4	5	5	5	5	5	5	5	5	5	5	5	5	5	5	5	5	5	5	5	5	5	4	4	5	4	4	4	5	4	4	4	4	4	4	1	4	4	4
2	2	3	3	8	2	1	1	2	4	4	4	5	5	5	5	5	5	5	5	5	5	5	5	5	5	5	5	5	5	5	5	5	5	5	5	3	3	3	4	3	3	4	4	1	1	1	4	4	4
2	3	1	1	1	4	1	1	1	5	5	5	5	5	5	5	5	5	5	5	5	5	5	5	5	5	5	5	5	5	5	5	5	4	4	4	4	4	4	4	4	4	4	4	4	4	4	5	5	5
2	3	2	2	1	4	1	1	1	5	5	5	5	5	5	5	5	5	5	5	5	5	5	5	5	5	5	5	5	5	5	5	5	3	4	3	4	4	4	4	4	4	4	4	4	4	2	4	4	4
2	3	1	1	2	4	1	1	1	5	5	5	5	5	5	5	5	5	5	5	5	5	5	5	5	5	5	5	5	5	5	5	5	4	4	5	3	3	3	4	4	4	4	2	2	2	2	3	3	3
1	1	2	2	8	3	1	1	1	5	5	5	4	4	4	5	5	5	5	5	4	5	5	5	5	5	4	5	5	5	4	5	5	5	4	5	3	3	3	4	4	4	4	4	4	2	2	4	4	4
2	5	1	2	1	2	1	1	1	4	3	3	3	3	3	3	4	4	4	4	3	5	4	4	5	5	4	4	4	4	5	5	5	4	3	3	3	3	3	3	4	4	4	4	3	5	4	5	5	5
1	3	2	3	1	2	1	1	1	5	5	5	5	5	5	5	5	5	5	5	5	5	5	5	5	5	5	5	5	5	5	5	5	4	4	4	4	3	4	4	4	4	4	3	2	3	3	4	4	4
2	2	3	5	4	5	1	1	1	5	5	5	5	5	5	5	5	5	5	5	5	5	5	5	5	5	5	5	5	5	5	5	5	4	5	5	4	4	4	4	4	4	5	5	3	3	3	4	4	5
2	2	3	2	4	3	1	1	2	5	5	5	5	5	5	5	5	5	5	5	5	5	5	5	5	5	5	5	5	5	5	5	5	3	4	4	4	4	4	4	4	4	4	4	4	3	4	4	4	4
2	3	2	4	1	1	1	1	2	4	5	4	5	3	4	5	5	5	4	4	4	4	4	5	5	5	5	5	4	5	4	5	5	4	5	5	4	4	4	5	5	5	4	5	4	4	5	5	5	5
1	3	3	3	1	3	1	1	1	5	5	5	5	5	5	5	5	5	5	5	5	5	5	5	5	4	4	5	4	4	5	5	5	5	5	5	4	3	3	4	4	4	4	2	2	2	2	4	4	4
2	4	2	2	1	5	1	2	1	5	5	5	5	5	5	5	5	5	5	5	5	5	5	5	5	5	5	5	5	5	5	5	5	4	4	4	3	3	3	4	5	5	5	5	3	3	3	4	3	4
1	3	2	2	1	3	1	1	2	4	4	4	4	4	4	4	3	4	5	5	4	4	5	4	4	4	4	4	4	4	4	4	4	5	4	4	5	3	4	5	3	5	4	5	4	5	5	4	4	5
1	4	2	2	1	2	1	1	1	5	5	5	5	5	5	5	5	5	5	5	5	5	5	5	5	5	5	5	5	5	4	5	5	5	5	4	4	4	4	4	4	4	4	4	4	3	4	4	4	4
1	5	2	5	1	2	1	1	1	5	5	5	5	5	5	5	5	5	5	5	5	5	5	5	5	5	5	5	5	5	5	5	5	4	5	4	5	5	5	5	4	4	4	4	4	3	4	4	4	4
1	1	3	3	2	1	1	1	1	5	5	5	5	5	5	5	5	5	5	5	5	5	5	5	5	5	5	5	5	5	5	5	5	4	3	4	4	4	4	4	4	4	4	3	4	4	3	4	4	4
2	5	2	3	8	3	1	1	1	5	5	5	5	5	5	5	5	5	5	5	5	5	5	5	5	5	5	5	5	5	5	5	5	3	4	3	3	3	3	4	4	4	4	4	4	4	4	4	4	4
1	1	3	3	2	1	1	1	1	5	5	5	5	5	5	5	5	5	5	5	5	5	5	5	5	5	5	5	5	5	5	5	5	3	4	5	3	4	5	5	4	4	4	4	3	3	3	3	4	4
1	2	1	5	4	3	1	1	1	5	5	5	5	5	5	5	5	5	5	5	5	5	5	5	5	5	5	5	5	5	5	5	5	4	5	5	4	4	4	5	5	5	5	5	4	4	4	5	5	4
2	1	3	4	4	5	1	1	1	5	5	5	5	5	5	5	5	5	5	5	5	5	5	5	5	5	5	5	5	5	5	5	5	3	4	4	3	3	3	4	4	4	4	3	3	2	2	4	4	4
1	3	2	2	8	2	1	1	1	4	4	5	5	4	5	5	5	5	5	5	4	5	5	5	5	5	5	5	5	5	5	5	4	5	4	5	5	4	5	5	5	5	5	2	2	2	2	3	4	3
2	5	3	2	8	2	1	1	1	4	4	5	5	4	5	5	5	5	5	5	4	5	5	5	5	5	5	5	5	5	5	5	3	4	4	5	4	4	3	5	4	5	4	2	2	2	2	4	4	4
1	3	3	4	2	3	1	1	2	4	5	4	4	4	4	5	4	4	5	4	5	4	4	4	4	4	4	4	5	4	4	4	4	4	3	4	5	3	4	5	4	4	4	4	5	4	4	4	4	5
1	1	1	2	2	4	1	1	2	3	3	4	5	5	5	5	4	3	5	3	3	5	3	5	5	5	5	5	5	3	5	5	5	4	5	5	4	4	4	4	5	5	5	4	4	4	4	4	4	4
1	1	1	2	8	1	1	2	2	5	5	5	5	5	5	5	3	3	3	3	3	3	3	5	5	5	5	5	5	5	5	5	4	3	3	3	3	3	3	3	5	5	5	5	3	3	3	4	4	4
1	2	3	1	8	2	1	1	2	3	3	4	4	4	3	4	1	4	4	4	3	4	1	4	4	4	4	4	1	4	3	3	1	3	3	4	4	4	4	4	5	4	4	3	3	3	3	4	4	4
2	1	2	3	3	1	1	1	1	3	5	5	5	5	5	5	5	5	5	5	5	5	3	3	3	3	3	3	3	3	3	3	3	4	4	4	4	4	4	4	5	5	5	4	4	4	4	5	5	5
2	4	3	2	3	3	1	1	2	4	4	4	4	3	3	4	4	4	4	3	3	4	4	3	3	4	4	5	5	5	5	5	4	5	5	5	3	3	3	3	5	5	5	4	4	4	5	5	5	5
2	2	2	2	2	1	1	1	1	5	5	5	5	5	5	5	5	5	5	5	5	5	5	5	5	5	5	5	5	5	5	5	5	4	4	5	4	4	4	5	5	5	5	5	4	4	3	3	4	4
1	5	2	2	1	2	1	1	2	4	4	4	4	4	5	5	4	4	5	5	4	4	5	4	4	4	5	5	5	4	4	4	4	5	4	5	4	5	5	5	5	5	4	5	4	4	4	5	5	4
2	1	3	4	2	2	1	1	1	4	4	5	5	5	5	4	5	5	5	4	5	5	5	5	5	5	5	5	5	5	5	5	5	4	4	5	4	4	4	4	4	4	4	4	4	3	3	4	4	4
2	5	2	2	2	2	1	1	1	5	5	5	4	4	4	4	5	5	5	5	4	4	4	5	5	5	5	4	4	4	4	4	4	5	5	5	5	5	5	5	4	4	4	4	4	3	4	5	5	5
2	3	2	2	2	2	1	1	1	5	2	5	5	5	5	5	5	5	5	5	5	5	5	5	5	5	5	5	5	5	5	5	5	5	2	5	3	3	3	4	4	4	4	4	4	3	4	4	4	4
2	5	1	3	2	2	1	1	2	5	5	5	5	3	3	2	3	3	4	4	5	5	5	4	4	4	5	5	5	3	3	4	4	4	5	4	4	4	4	5	4	3	4	4	3	4	4	4	4	4
2	4	1	2	2	4	1	1	1	4	4	5	4	3	4	4	4	4	5	4	4	4	5	5	4	4	4	4	4	4	3	4	4	4	4	5	4	3	4	4	4	4	5	4	4	4	5	5	4	4
1	3	2	2	4	2	1	1	1	4	4	4	4	3	3	4	4	4	4	4	4	4	5	5	5	5	5	5	5	5	5	5	5	5	4	5	5	4	4	5	5	5	3	3	3	3	4	5	5	5
2	5	1	3	2	4	1	1	3	5	4	3	4	4	4	3	4	4	5	4	3	4	4	5	4	4	5	5	5	4	4	4	4	4	5	4	5	5	5	4	5	4	4	5	4	5	4	4	5	5
2	4	1	2	2	1	1	1	2	5	5	3	2	2	5	5	5	5	5	5	5	5	5	5	5	5	5	5	5	5	5	5	5	5	4	4	3	3	5	5	5	5	5	4	4	3	5	5	5	5
1	4	1	2	2	3	1	1	1	4	5	5	5	5	5	5	5	5	5	5	5	5	5	5	5	5	5	5	5	5	5	5	5	4	4	4	4	4	4	4	4	4	3	4	4	3	3	4	4	4
2	4	2	2	2	4	1	1	1	4	4	3	3	3	4	4	4	5	5	5	5	5	4	4	4	5	5	4	4	4	4	4	4	3	4	4	4	5	5	4	4	5	4	4	5	5	5	4	4	5
1	5	2	3	2	2	1	1	2	4	4	4	4	5	5	3	4	4	5	5	5	4	4	5	5	5	4	4	5	5	5	5	5	3	3	4	4	4	3	4	3	4	4	4	5	5	4	4	4	4
1	2	3	4	2	2	1	1	1	5	5	5	4	5	5	5	4	4	5	5	5	4	4	5	5	5	5	5	5	5	5	5	5	4	3	4	4	4	5	5	4	4	3	4	4	4	4	4	4	4
1	1	2	3	2	2	1	1	1	4	5	5	4	3	5	5	4	5	4	5	5	5	5	5	5	5	5	5	5	5	5	5	5	4	3	5	3	3	4	5	5	5	4	5	5	5	5	5	5	5
2	5	1	1	2	2	1	1	3	5	5	5	5	5	5	5	5	5	5	5	5	5	5	5	5	5	5	5	5	5	5	5	5	3	4	4	4	3	5	3	5	5	5	5	5	5	5	5	5	5
1	4	3	4	2	2	1	1	2	5	2	1	1	1	5	5	5	5	5	5	5	5	5	5	5	5	5	5	5	5	5	5	5	4	4	4	4	4	5	4	4	5	4	3	4	3	5	5	5	3
2	3	1	3	2	1	1	1	2	4	4	3	4	4	3	2	4	3	4	3	4	5	4	5	4	5	5	5	5	4	4	4	4	4	3	4	5	5	4	4	4	3	4	3	5	4	4	4	4	5
2	4	2	2	2	2	1	1	2	3	3	4	5	5	5	3	4	4	3	3	4	4	5	5	5	4	4	3	3	3	5	5	4	4	4	3	4	4	5	5	5	4	5	3	5	3	3	3	2	3
2	4	2	3	2	2	1	1	2	4	4	3	4	5	4	5	4	4	4	4	5	5	4	4	3	3	4	4	3	3	3	4	5	4	3	4	4	4	5	4	5	4	5	5	5	4	4	5	5	4
2	3	3	3	2	3	1	1	1	5	4	4	5	5	5	5	5	5	4	4	5	5	5	4	5	5	5	5	4	4	4	5	3	3	3	5	5	4	4	4	4	4	5	5	4	5	4	3	3	4
1	5	2	2	2	2	1	1	1	5	5	5	5	5	5	5	5	5	5	5	5	5	5	5	5	5	5	5	5	5	5	5	5	3	3	4	2	2	5	5	5	5	5	5	5	4	5	5	5	5
2	4	1	2	2	1	2	2	2	5	5	3	5	5	5	5	5	5	5	5	5	5	5	5	5	5	5	5	5	5	5	5	5	5	3	3	3	3	5	5	5	5	5	5	5	5	5	5	5	5
1	3	2	3	2	4	1	1	2	5	4	3	5	5	3	3	5	5	5	4	5	4	4	4	4	4	4	4	5	5	5	4	4	4	5	4	4	3	5	4	4	5	5	5	5	4	4	5	5	5
1	1	1	1	8	4	1	1	1	5	5	5	5	5	5	5	5	5	5	5	5	5	5	5	5	5	5	5	5	5	5	5	5	5	5	5	5	5	5	5	5	5	5	5	5	5	5	5	5	5
1	2	3	3	2	1	1	1	2	4	4	5	4	4	4	5	5	4	4	4	4	4	4	4	4	4	4	4	4	4	4	4	4	4	4	5	4	4	4	5	5	4	4	4	4	4	4	4	4	4
2	2	3	4	1	2	1	1	2	4	3	4	3	3	3	3	4	4	4	3	3	4	5	4	3	3	4	4	3	4	3	4	4	3	4	4	3	3	3	3	4	4	4	3	3	4	5	4	3	3
2	1	1	4	4	4	1	1	1	5	5	5	5	5	5	5	5	5	5	5	5	5	5	5	5	5	5	5	5	5	4	5	5	4	4	4	4	4	4	4	4	4	4	4	4	4	4	2	2	5
1	4	1	2	2	1	1	1	1	5	4	5	5	5	5	5	5	5	5	5	5	5	5	5	5	5	5	5	5	5	5	5	5	5	4	5	4	4	4	4	4	5	5	1	1	1	4	4	4	4
1	1	3	3	2	1	1	1	1	5	5	5	5	4	5	5	4	4	4	3	4	4	5	5	5	5	5	5	5	5	4	4	5	4	5	5	5	4	5	5	4	4	4	3	4	4	5	5	5	5
1	3	3	5	1	2	1	1	1	5	5	5	5	5	5	5	5	5	5	5	5	5	5	5	5	5	5	5	5	5	5	5	5	4	4	4	4	4	4	4	4	4	4	4	4	1	4	4	4	4
2	3	1	3	2	2	1	1	2	4	5	3	4	4	5	3	5	4	4	4	5	4	5	4	4	5	4	5	5	5	5	5	5	4	4	4	3	4	5	4	4	4	5	4	5	4	5	4	3	4
1	1	2	2	2	4	1	1	1	5	5	5	5	5	5	5	5	5	5	5	5	5	5	5	5	5	5	5	5	5	5	5	5	4	5	5	4	4	4	4	4	4	4	4	3	3	3	4	4	4
2	2	3	5	2	1	1	1	1	4	5	5	4	4	5	4	5	5	4	4	5	5	5	5	5	5	5	5	4	4	4	5	5	4	5	5	5	4	5	4	5	5	4	4	5	5	5	4	5	5
1	5	1	1	2	4	1	1	1	5	5	5	5	5	5	5	5	5	5	5	5	5	5	5	5	5	5	5	5	5	5	5	5	4	4	4	4	4	4	4	4	4	4	4	4	3	4	4	4	4
1	1	3	2	2	4	1	1	2	3	3	3	3	3	3	3	3	3	3	3	3	3	3	3	3	3	3	3	3	3	3	3	3	3	3	3	3	3	3	3	3	3	3	3	3	3	3	3	3	3
2	1	3	1	2	1	1	1	1	4	5	5	5	5	5	4	5	5	5	5	4	5	5	5	5	5	4	4	4	4	3	4	4	3	4	5	5	5	5	5	5	4	4	4	3	4	4	4	5	3
2	4	2	1	2	2	1	1	2	5	5	5	5	5	5	5	5	5	5	5	5	5	5	5	5	5	5	5	5	5	5	5	5	4	4	4	4	4	4	4	4	4	4	4	4	4	4	4	4	4
2	5	1	2	2	2	1	1	1	4	5	4	4	4	4	4	4	4	4	4	5	5	4	4	5	5	5	4	4	4	5	5	5	4	5	3	5	5	5	5	5	5	4	4	4	3	4	4	4	4
2	1	3	4	8	4	1	2	3	4	4	4	4	4	4	4	4	4	4	4	4	4	4	4	4	4	4	4	4	4	5	5	5	4	5	4	5	3	3	4	4	5	2	5	4	5	5	4	3	4
2	1	2	1	2	4	1	1	1	5	5	5	5	5	5	5	5	5	5	5	5	5	5	5	5	5	5	5	5	5	5	5	5	4	4	4	4	4	4	4	4	4	3	4	4	4	3	4	4	4
1	3	2	3	2	2	1	1	1	5	5	5	4	5	5	5	5	5	5	5	5	5	5	5	5	5	5	5	5	5	4	4	4	5	5	5	4	5	5	5	5	5	5	4	4	4	4	5	5	4
2	3	1	1	2	4	1	1	1	5	5	5	5	5	5	5	5	5	5	5	5	5	5	5	5	5	5	5	5	5	5	5	5	4	4	4	4	4	4	4	4	5	5	5	4	4	4	5	5	4
2	2	4	5	2	2	1	1	2	4	4	4	4	3	4	4	4	5	5	5	5	5	5	5	5	5	5	5	5	5	4	4	4	4	4	4	4	3	4	4	4	4	4	4	4	4	4	4	4	4
2	1	2	1	2	4	1	1	2	4	4	5	5	4	5	5	5	4	5	5	5	5	5	5	4	5	5	5	5	4	4	5	5	3	4	5	5	4	5	5	5	5	5	5	4	4	4	5	5	5
2	2	1	1	2	4	1	1	2	5	5	5	5	5	5	5	5	5	5	5	5	5	5	5	5	5	5	5	5	5	5	5	5	4	4	4	4	4	4	4	4	4	4	4	4	3	4	4	4	4
2	1	3	2	1	1	1	1	1	5	5	5	5	5	5	5	5	5	5	5	5	5	5	5	5	5	5	5	5	5	5	5	5	4	4	4	4	4	4	4	4	4	4	4	4	4	4	4	4	4
2	3	1	2	1	2	1	1	1	3	5	4	3	4	5	3	4	4	4	4	4	4	4	4	4	4	5	4	4	4	4	5	4	4	4	4	3	4	5	5	4	4	5	5	5	4	4	5	4	5
2	3	3	4	3	1	1	1	1	5	5	5	5	5	5	5	5	5	5	5	5	5	5	5	5	5	5	5	5	5	5	5	5	4	4	4	4	4	4	4	4	4	3	3	3	3	3	4	4	4
2	1	1	2	4	2	1	1	2	4	4	4	4	4	4	4	4	4	3	4	4	5	4	4	4	5	4	4	4	3	3	4	4	4	5	4	4	4	4	4	4	4	4	4	4	5	4	3	4	5
2	3	1	3	3	4	1	1	1	5	5	5	5	5	5	5	5	5	5	5	5	5	5	5	5	5	5	5	5	5	5	5	5	4	4	4	4	4	4	4	4	4	4	4	3	4	4	4	4	4
2	3	3	2	3	1	1	1	1	4	5	5	4	4	4	4	4	5	4	5	4	5	5	5	5	5	4	4	4	3	5	5	5	4	4	4	4	4	4	4	4	4	4	4	4	4	4	4	4	4
2	3	2	3	3	2	1	1	1	5	5	5	5	5	5	5	5	5	5	5	5	5	5	5	5	5	5	5	5	5	5	5	5	4	4	4	4	4	3	4	4	4	4	3	3	3	3	4	4	4
2	2	3	3	1	2	1	1	1	5	5	5	5	4	5	4	5	5	5	5	5	5	5	5	5	5	5	5	4	5	5	5	5	5	5	5	5	3	2	2	3	4	5	2	2	2	5	5	5	5
2	1	3	2	1	1	1	1	1	5	5	5	4	4	5	5	5	5	5	5	4	4	5	5	4	5	5	5	5	5	5	4	4	4	4	4	4	4	5	5	5	5	4	5	4	4	5	5	4	5
1	5	1	1	1	2	1	2	2	5	5	5	5	5	5	5	5	5	5	5	5	5	5	5	5	5	5	5	5	5	5	5	5	5	3	4	4	4	5	5	5	5	5	4	4	5	5	5	5	5
2	2	2	2	1	2	1	1	1	5	5	4	4	4	5	4	5	5	5	4	3	5	5	4	3	4	5	4	4	4	5	5	4	4	5	4	3	3	4	5	4	5	5	5	4	4	4	4	4	5
2	3	3	4	1	2	1	1	2	4	4	4	4	4	5	5	5	5	5	5	5	5	5	5	5	5	5	5	5	5	5	5	5	4	4	4	4	4	4	4	4	4	4	4	4	4	4	4	4	4
1	5	3	3	1	2	1	1	2	5	5	5	5	5	5	5	5	5	5	5	5	5	5	5	5	5	5	5	5	5	5	5	5	5	4	5	5	4	5	5	5	5	5	5	5	5	5	5	5	5
2	4	3	3	4	3	1	1	1	4	4	4	4	4	4	3	4	3	3	4	5	5	4	5	5	5	4	4	5	5	4	4	4	3	4	4	5	5	5	3	4	4	5	4	4	4	4	5	5	5
2	5	1	1	1	2	2	2	1	5	5	2	2	2	5	5	5	5	5	5	5	5	5	5	5	5	5	5	5	5	5	5	5	5	5	4	4	4	5	5	5	5	5	5	4	4	5	5	5	5
2	4	2	2	1	3	1	1	1	4	4	4	4	4	4	5	4	4	5	5	5	5	5	5	5	5	5	5	5	5	5	5	4	3	3	4	3	3	3	4	4	4	4	4	4	4	4	4	4	4
1	3	2	2	1	1	1	1	1	5	5	5	5	5	5	5	5	5	5	5	5	5	5	5	5	5	5	5	5	5	5	5	5	4	4	4	4	4	4	4	4	4	3	4	4	3	3	4	4	4
2	3	2	3	1	1	1	1	1	5	5	3	4	4	5	5	5	5	4	4	4	4	4	4	5	5	4	4	4	4	5	5	5	4	5	5	4	4	4	5	4	4	4	4	4	3	3	4	4	4
2	4	2	3	1	2	1	1	1	5	4	3	4	4	3	5	4	5	5	4	3	4	5	5	3	5	3	5	3	2	4	5	5	4	4	5	4	4	4	5	4	4	4	4	3	4	5	5	5	5
1	2	3	3	1	2	1	1	1	5	4	5	4	4	4	3	3	4	5	5	4	5	5	4	4	4	3	4	5	4	4	4	4	5	4	5	3	4	4	4	5	5	4	4	3	3	4	4	4	5
2	4	3	3	1	2	1	1	2	3	4	4	3	3	5	4	4	4	5	4	3	5	4	4	4	4	3	4	3	4	5	4	4	3	5	5	3	3	4	3	4	4	4	4	4	4	5	4	3	4
2	4	2	2	1	2	1	1	1	4	4	3	3	3	5	5	5	5	5	5	5	5	2	5	5	5	5	5	5	5	5	5	5	5	5	4	4	4	4	5	5	5	5	5	5	5	5	5	5	5
1	5	1	1	1	1	1	1	2	5	5	5	5	5	5	5	5	5	5	5	5	5	5	5	5	5	5	5	5	5	5	5	5	5	4	4	4	4	5	5	5	5	5	5	5	5	5	5	5	5
1	4	2	3	1	4	1	1	2	4	4	5	4	4	5	4	4	3	5	5	5	4	4	5	5	5	4	5	4	3	5	2	2	4	3	4	3	3	5	5	4	3	4	4	4	4	5	4	4	4
2	2	2	2	4	3	1	1	2	4	4	3	4	4	5	4	5	4	4	4	4	3	4	3	4	4	4	4	4	4	4	4	3	4	5	4	4	4	4	5	4	4	4	5	4	3	4	4	3	5
2	2	3	3	4	2	1	1	2	5	5	1	4	4	5	5	5	5	5	5	5	5	5	5	5	5	5	5	5	1	5	5	5	5	2	3	3	3	4	4	4	5	5	5	5	5	5	5	5	5
2	3	3	3	1	2	1	1	1	5	5	5	5	5	5	5	5	5	5	5	5	5	5	5	5	5	5	5	5	5	5	5	5	5	5	5	5	5	5	5	5	5	4	5	4	3	5	5	5	5
1	4	2	1	1	3	1	1	1	3	4	5	3	4	4	4	4	4	4	5	5	5	5	5	4	4	4	5	4	4	4	5	5	4	5	5	4	5	5	4	4	4	5	5	5	5	5	5	5	5
1	5	1	1	1	4	2	1	1	5	5	5	5	5	5	5	5	5	5	5	5	5	5	5	5	5	5	5	5	5	5	5	5	5	5	5	4	5	5	5	5	5	5	5	5	5	5	5	5	5
2	4	1	2	1	3	1	1	1	4	4	4	4	4	4	4	4	4	4	4	4	4	4	5	5	5	5	5	5	5	4	4	4	4	5	5	5	5	5	5	5	5	5	5	5	5	5	5	5	5
1	1	3	1	1	1	1	1	1	4	5	5	4	4	5	2	3	4	5	4	4	5	5	4	4	4	5	5	5	4	3	2	5	4	4	4	5	3	4	3	4	4	4	3	4	5	4	4	5	4
2	1	2	2	1	4	1	1	1	4	3	3	4	4	4	2	3	4	4	4	4	4	3	4	4	5	4	5	5	5	5	5	5	4	5	4	3	5	5	4	4	4	3	5	5	5	4	4	4	4
1	5	2	4	1	2	1	1	1	5	4	3	4	4	4	2	4	4	4	4	5	5	5	4	4	5	4	5	4	4	4	4	4	5	3	4	4	4	4	4	5	5	3	4	4	5	5	4	4	5
2	4	1	4	1	2	2	2	2	3	5	3	4	4	4	2	3	4	4	4	3	4	4	5	5	5	5	5	4	4	5	4	4	3	3	3	5	5	5	4	4	4	4	5	4	4	5	4	4	4
2	5	1	5	1	2	1	1	1	4	5	4	4	5	5	5	5	4	5	4	4	4	5	5	5	5	4	4	3	3	5	4	3	4	3	5	4	5	5	5	5	5	3	5	5	5	4	4	4	5
1	5	1	1	1	2	1	1	1	5	5	5	5	5	5	5	5	5	5	5	5	5	5	5	5	5	5	5	5	5	5	5	5	4	5	4	5	4	4	4	4	4	4	4	4	5	4	4	4	4
1	5	1	1	1	2	1	1	2	5	5	5	5	5	5	5	5	5	5	5	5	5	5	5	5	5	5	5	5	5	5	5	5	4	3	3	2	2	2	4	5	5	5	5	5	4	5	5	5	5
2	5	1	1	1	4	1	1	5	5	5	5	5	5	5	5	5	5	5	5	5	5	5	5	5	5	5	5	5	5	1	1	1	5	5	5	5	5	5	5	5	5	5	5	1	1	4	1	1	3
1	2	2	1	1	2	1	2	2	5	5	5	5	5	5	5	5	5	5	5	5	5	5	5	5	5	5	5	5	5	5	5	5	5	5	5	5	5	5	5	5	5	5	5	5	3	5	5	5	5
1	5	2	4	1	4	1	2	1	5	5	5	5	5	5	5	5	5	5	5	5	5	5	5	5	5	5	5	5	5	3	3	3	4	4	5	5	5	4	4	5	5	5	5	5	3	5	4	4	4
2	5	2	2	1	2	1	1	1	5	5	5	5	5	5	5	5	5	5	5	5	5	5	5	5	5	5	5	5	5	5	5	5	4	4	4	4	1	1	4	4	4	4	4	4	2	4	4	4	4
2	4	1	1	1	1	1	1	1	5	5	5	5	5	5	5	5	5	5	5	5	5	5	5	5	5	5	5	5	5	5	5	5	4	4	4	4	4	5	5	4	5	5	5	5	5	5	5	5	5
2	5	1	1	1	2	1	1	1	5	5	5	5	5	5	5	5	5	5	5	5	5	5	5	5	5	5	5	5	5	5	5	5	4	4	4	4	4	4	4	4	4	4	2	4	4	4	5	5	5
1	2	3	2	1	2	1	2	3	5	5	5	5	5	5	5	5	5	5	5	5	5	5	5	5	5	5	5	5	5	5	5	5	3	4	4	2	4	3	3	5	4	3	5	5	4	5	4	4	2
1	3	3	4	1	2	1	1	2	5	5	3	5	5	5	5	5	5	5	5	5	5	5	5	5	5	5	5	5	5	5	5	5	3	2	3	3	3	3	2	5	2	2	2	4	2	5	3	3	3
1	1	2	1	1	2	1	1	1	5	5	5	5	5	5	5	5	5	5	5	5	5	5	5	5	5	5	5	5	5	5	5	5	4	4	5	5	5	5	5	5	5	5	5	5	5	5	5	5	5
1	1	2	3	6	2	1	1	1	5	5	5	5	4	5	5	5	5	4	5	5	5	5	5	4	5	5	4	5	5	5	5	5	5	5	5	5	4	5	3	3	4	4	4	4	3	5	5	4	3
2	4	3	3	2	3	1	1	2	4	5	5	5	5	5	5	5	5	5	5	5	5	5	5	5	5	5	5	5	5	5	5	5	4	4	4	3	3	4	4	5	4	5	5	5	5	5	4	4	4
2	4	2	5	2	3	1	1	1	5	5	5	5	5	5	5	5	5	5	5	5	5	5	5	5	5	5	5	5	5	5	5	5	4	4	4	4	4	4	5	4	4	4	4	3	3	3	4	4	4
2	2	3	4	2	2	1	1	1	5	5	5	5	5	5	5	5	5	5	5	5	5	5	5	5	5	5	5	5	5	5	5	5	5	5	4	4	4	4	4	4	4	4	4	5	5	4	4	5	5
2	4	3	4	2	3	1	1	2	4	4	5	4	4	5	5	5	5	5	5	5	5	5	5	5	5	4	4	4	4	4	4	4	4	4	4	4	5	5	5	5	4	5	5	4	5	4	5	5	5
2	1	1	1	2	3	1	1	1	4	5	5	4	5	5	4	5	5	5	5	5	4	5	4	5	5	5	4	4	5	4	4	4	4	4	4	4	4	4	4	4	4	4	4	4	4	4	4	4	4
2	3	2	3	2	1	1	2	1	5	5	5	5	5	5	5	5	5	5	5	5	5	5	5	5	5	5	5	5	5	5	5	5	4	5	5	5	5	5	5	5	5	5	5	5	5	5	5	5	5
2	5	1	2	2	4	2	2	2	5	5	5	5	4	5	5	4	4	4	4	4	4	4	4	5	5	5	5	5	5	4	4	4	4	5	5	4	5	5	4	5	5	5	4	5	4	4	4	4	4
2	3	1	3	2	3	1	1	2	4	4	4	4	3	5	5	5	5	4	5	5	5	4	5	5	5	4	5	5	4	4	4	5	4	4	4	4	3	5	5	4	5	4	5	5	5	5	5	5	5
2	1	2	3	8	5	1	1	1	5	4	5	5	4	5	5	5	5	5	4	4	3	5	4	5	5	5	5	3	2	5	5	5	4	5	5	5	3	5	5	5	5	5	5	4	5	5	5	5	5
1	1	2	3	2	5	1	1	2	4	3	5	4	5	4	4	4	3	2	1	1	2	5	3	3	3	4	2	3	4	5	5	5	4	3	5	4	5	4	4	4	3	2	1	1	2	5	3	3	3
1	3	1	4	2	5	1	1	1	5	5	5	5	5	5	5	5	5	5	5	5	5	5	5	5	5	5	5	5	5	5	5	5	4	4	4	4	4	4	4	4	4	4	4	4	4	2	4	4	4
2	2	3	4	2	1	2	1	2	4	5	5	5	5	4	4	5	4	5	4	5	5	5	5	5	5	4	5	5	5	5	5	5	4	4	4	4	4	4	4	4	4	4	4	4	2	4	4	4	4
1	5	3	2	2	2	1	1	1	4	5	5	4	4	5	5	5	5	4	4	5	5	4	5	5	4	5	5	5	5	4	5	5	4	4	4	4	4	4	4	4	4	2	2	2	1	4	4	4	4
2	5	2	2	2	2	1	1	1	4	4	5	5	5	4	4	5	5	4	5	4	5	5	4	4	5	5	5	5	5	1	1	1	4	4	4	5	5	5	5	5	5	5	5	4	5	5	4	4	5
1	3	3	5	1	2	1	1	2	4	4	4	4	4	4	4	4	4	4	4	4	4	4	5	5	5	5	5	5	5	4	4	4	4	4	4	4	4	4	4	4	4	4	4	4	4	4	5	5	5
1	4	2	2	1	2	1	1	2	4	4	4	4	4	4	4	4	4	4	4	4	4	4	4	4	4	4	4	4	4	4	4	4	4	3	4	4	4	4	4	5	5	5	5	5	5	4	4	4	4
1	4	2	2	1	2	1	1	3	4	4	4	4	4	4	4	4	4	4	4	4	4	4	4	4	4	4	4	4	4	4	4	4	4	4	4	3	4	3	4	3	3	2	4	4	4	3	4	4	4
2	4	2	4	1	2	1	1	2	5	5	5	5	5	5	5	5	5	5	5	5	5	5	5	5	5	5	5	5	5	5	5	5	3	4	4	4	4	3	4	4	4	3	3	3	3	3	4	4	4
2	1	3	4	1	3	1	1	1	5	5	5	5	5	5	5	5	5	5	5	5	5	5	5	5	5	5	5	5	5	5	5	5	4	5	5	2	2	2	4	4	4	4	4	4	1	1	3	3	3
2	5	2	5	1	2	1	1	2	4	4	4	4	4	4	4	4	4	4	4	4	4	4	4	4	4	4	4	4	4	4	4	4	3	3	4	4	4	3	4	4	4	3	3	3	2	2	4	4	4
1	5	3	5	1	2	1	1	3	5	5	5	5	5	5	5	5	5	5	5	5	5	5	5	5	5	5	5	5	5	5	5	5	5	4	5	3	5	4	5	5	5	5	5	1	4	3	3	3	5
1	4	2	4	1	2	1	1	2	5	5	5	5	5	5	5	5	5	5	5	5	5	5	5	5	5	5	5	5	5	5	5	5	4	4	4	3	3	3	4	3	3	4	4	1	2	4	4	4	2
2	5	3	2	1	2	2	2	2	4	4	4	4	4	4	4	4	4	4	4	4	4	4	4	4	4	4	4	4	4	4	4	4	3	4	4	4	3	3	4	4	4	4	3	3	3	4	4	4	3
1	5	3	4	1	2	1	1	2	3	3	4	3	3	3	4	4	4	4	4	4	3	5	4	4	3	4	4	3	5	4	3	4	3	3	4	3	3	3	4	4	4	4	4	4	3	5	4	4	3
2	5	2	2	1	2	1	1	2	4	4	4	4	4	4	4	4	4	4	4	4	4	4	4	4	4	4	4	4	4	4	4	4	3	3	3	3	3	3	3	3	3	2	2	2	3	2	3	3	3
1	2	2	2	1	4	1	1	1	4	4	4	4	4	4	4	4	4	4	4	4	4	4	4	4	4	4	4	4	4	4	4	4	4	4	4	3	3	3	4	4	4	4	4	4	4	3	4	4	4
1	1	3	1	1	1	1	1	4	4	4	4	4	5	5	5	5	5	5	5	5	5	5	5	5	5	4	5	5	5	5	5	5	3	3	4	3	2	2	3	2	2	2	3	2	2	2	2	1	2
1	4	1	3	1	2	1	1	2	4	4	4	4	4	4	4	4	4	4	4	4	4	4	4	4	4	4	4	4	4	4	4	4	4	3	3	3	3	3	3	3	3	2	2	4	4	4	4	4	4
1	1	3	2	7	1	2	2	3	3	3	3	3	4	4	4	4	4	4	3	3	3	4	3	3	3	3	4	3	3	3	3	3	2	3	3	2	2	4	4	2	3	2	3	3	2	4	3	3	2
2	3	1	2	1	1	1	1	2	4	4	4	4	4	4	4	4	4	4	4	4	4	4	4	4	4	4	4	4	4	4	4	4	4	4	4	4	4	4	4	4	4	4	4	4	3	4	4	4	2
2	5	1	2	1	3	1	1	2	4	4	4	4	4	4	4	4	4	4	4	4	4	4	4	4	4	4	4	4	4	4	4	4	3	4	4	4	4	4	4	4	4	4	4	4	4	4	4	4	4
1	5	3	3	1	2	1	1	2	4	4	4	4	4	4	4	4	4	4	4	4	4	4	4	4	4	4	4	4	4	4	4	4	4	1	4	4	4	4	4	4	4	4	4	4	4	4	4	4	4
1	2	2	3	1	4	1	1	2	4	4	4	3	4	4	4	4	5	4	4	4	3	4	5	5	4	5	4	4	3	4	4	4	4	4	3	4	4	4	5	4	4	4	4	5	4	4	4	4	4
2	4	1	3	1	2	1	1	2	4	4	4	4	4	4	4	4	4	4	4	4	4	4	4	4	4	4	4	4	4	4	4	4	4	4	4	4	4	4	4	4	4	4	4	4	4	4	4	4	4
1	1	2	3	2	2	1	1	2	3	3	3	3	3	3	3	3	3	3	3	3	3	3	3	3	3	3	3	3	3	5	5	5	3	3	3	3	3	3	3	3	3	3	3	3	3	3	3	3	3
1	3	3	4	8	1	1	1	5	5	5	4	4	5	5	5	5	5	5	5	5	5	5	5	5	5	5	5	5	5	5	5	5	3	3	3	3	3	3	3	4	4	3	3	3	3	3	3	3	3
2	4	2	3	2	2	1	1	1	5	4	4	4	4	5	5	5	5	4	4	5	5	4	5	5	5	5	5	5	5	5	4	4	3	3	3	3	3	3	3	3	3	3	3	3	3	3	3	3	3
1	4	2	2	2	4	1	1	1	5	4	5	5	5	4	4	4	4	5	5	5	5	5	5	5	5	5	5	5	5	5	4	5	4	4	4	4	3	4	4	4	4	4	4	4	4	3	4	4	4
2	5	1	1	2	2	1	1	2	5	5	5	4	4	4	5	5	5	5	5	5	5	5	5	4	5	5	5	5	5	5	5	5	5	1	5	2	2	2	4	4	4	4	4	4	4	4	4	4	4
2	1	3	2	2	2	1	1	2	5	4	4	5	5	5	5	5	5	5	4	4	4	5	5	5	5	5	5	5	5	5	4	4	5	4	4	5	5	5	5	5	5	5	3	3	3	2	3	3	3
2	4	1	2	3	1	1	1	2	5	4	4	4	5	5	5	5	5	5	4	4	4	5	4	4	5	5	5	5	5	5	5	5	3	3	3	3	3	3	3	3	4	4	4	4	4	3	4	4	4
1	4	1	2	2	2	1	1	2	5	4	4	5	5	5	5	4	4	5	5	5	5	4	5	5	5	5	5	5	5	5	5	5	2	2	5	5	5	3	3	3	4	4	4	4	4	1	4	4	4
1	1	2	1	8	1	1	1	1	5	4	4	4	5	5	5	4	4	5	5	5	5	5	5	5	5	5	4	4	4	5	5	5	3	4	4	4	4	4	4	4	4	4	4	4	4	4	4	4	4
1	1	2	3	2	2	1	1	2	4	4	4	4	4	4	4	4	4	4	4	4	4	4	4	4	4	4	4	4	4	3	3	3	4	4	4	4	4	4	4	4	4	4	4	4	4	4	4	4	4
1	3	3	3	2	2	1	1	1	5	4	5	5	5	5	4	4	5	5	5	4	4	5	5	5	5	5	5	5	5	5	4	4	4	4	3	3	3	3	4	4	4	4	4	1	1	1	3	3	3
2	3	3	2	1	3	1	1	1	5	5	5	5	5	5	5	5	5	5	5	5	5	5	5	5	5	5	5	5	5	5	5	5	4	4	4	4	4	4	4	4	4	4	4	1	1	2	4	4	4
1	3	3	2	1	3	1	1	1	5	5	5	5	5	5	5	5	5	5	5	5	5	5	5	5	5	5	5	5	5	5	5	5	5	5	5	5	4	5	4	5	5	5	4	5	5	5	5	4	3
2	1	3	3	3	1	1	1	3	5	5	4	4	4	5	5	4	4	5	5	5	4	4	5	5	5	5	5	4	5	5	4	4	4	4	4	4	4	4	4	4	4	4	2	4	4	3	4	4	4
2	1	3	2	3	2	1	1	1	5	4	4	5	5	4	4	5	5	5	5	4	4	5	4	5	5	5	5	5	5	5	4	4	4	4	4	4	4	4	3	3	4	4	4	4	4	3	4	4	4
1	4	1	1	1	3	1	1	2	4	5	5	4	4	5	5	5	5	5	5	5	5	5	5	5	5	5	5	5	5	5	5	5	4	4	4	3	3	3	5	4	4	4	4	4	3	3	4	4	4
1	4	1	2	1	3	1	2	2	5	5	5	5	4	4	5	5	5	5	4	5	5	5	5	5	5	5	5	5	5	5	5	5	4	4	4	4	4	4	4	4	3	3	4	4	1	4	4	4	4
1	5	3	1	1	3	1	1	2	5	5	5	4	4	4	5	5	5	5	5	5	5	5	5	5	5	5	5	5	5	4	4	4	4	4	4	4	3	4	4	4	3	4	4	2	4	4	2	4	4
1	5	1	1	1	3	1	1	2	3	3	3	3	3	3	5	5	5	5	5	5	5	5	5	5	5	5	5	5	5	4	4	4	4	4	4	4	4	4	4	4	4	4	1	1	2	3	4	4	4
2	5	1	2	1	2	1	1	2	4	4	4	4	4	4	4	4	4	4	4	4	4	4	4	5	5	5	5	5	5	4	4	4	4	4	4	4	4	4	4	4	4	4	4	4	4	4	4	4	4
1	5	3	3	1	2	1	1	1	4	4	4	4	4	4	4	4	4	4	4	4	4	4	4	4	4	4	4	4	4	4	4	4	4	3	4	2	2	2	3	3	3	3	3	3	3	3	4	4	4
2	4	2	2	1	3	1	1	2	5	5	5	5	5	5	5	5	5	5	5	5	5	5	5	5	5	5	5	5	5	5	5	5	4	5	5	3	4	4	4	4	4	4	4	3	4	4	4	4	4
1	2	1	2	1	3	1	1	1	4	4	4	5	5	5	5	5	5	5	5	5	5	5	5	5	5	5	5	5	5	4	4	4	4	4	4	5	4	5	4	4	4	5	5	5	5	4	4	4	4
2	3	1	3	1	3	1	1	2	4	4	4	4	4	4	4	5	5	5	5	5	5	5	5	5	5	5	5	5	5	4	4	4	4	4	4	4	4	5	5	5	5	5	5	5	5	5	5	5	5
1	4	1	3	1	3	1	1	2	4	4	4	4	4	4	4	4	4	4	4	4	4	4	4	4	4	4	4	4	4	4	4	4	4	4	4	4	4	4	4	4	4	4	4	4	4	4	4	4	4
1	4	2	3	1	2	1	1	1	4	4	4	4	4	4	5	5	5	5	5	4	5	4	5	5	5	5	5	5	5	5	5	5	4	4	4	4	4	4	5	5	5	5	5	5	5	5	5	5	5
1	5	1	2	1	2	1	1	1	4	5	4	4	4	4	5	4	4	5	5	4	5	5	5	5	5	5	5	5	5	5	5	5	4	4	4	4	4	4	4	4	4	4	3	4	4	3	4	4	4
2	3	1	2	1	2	1	1	1	4	4	4	4	4	4	4	4	4	4	4	4	4	4	4	4	4	4	4	4	4	5	5	5	4	4	4	4	4	3	4	4	4	4	4	4	4	4	4	3	4
1	5	1	2	1	3	1	1	2	3	3	3	3	3	3	3	3	3	3	3	3	3	3	3	3	3	4	4	4	5	4	4	4	3	3	3	4	4	4	4	4	4	4	4	4	4	4	4	4	4
1	5	1	3	1	3	1	1	2	4	4	4	4	4	4	5	5	5	4	5	5	5	5	5	5	5	5	5	5	5	4	4	4	3	3	3	4	4	4	4	4	4	4	4	4	4	4	4	4	4
2	3	2	3	1	3	1	1	2	4	4	4	4	4	4	4	4	4	4	4	4	4	4	4	5	5	5	5	5	5	5	5	5	4	4	4	5	4	4	5	5	5	5	5	2	2	2	4	4	4
2	2	1	4	1	3	1	1	1	4	4	4	4	4	4	4	5	5	5	5	5	5	5	5	5	5	5	5	5	5	5	5	5	4	5	5	5	5	5	5	5	5	5	5	3	3	3	5	5	5
2	3	1	1	1	3	1	1	1	4	4	5	5	5	4	4	5	5	5	5	5	5	4	5	5	5	5	5	5	5	5	5	5	4	4	4	4	4	3	4	4	4	4	4	4	3	4	4	4	4
1	2	3	3	1	5	1	1	2	5	4	5	4	5	4	5	5	4	5	4	5	4	5	4	4	5	4	4	4	4	4	3	3	4	5	3	5	4	5	4	4	5	4	5	4	4	5	4	3	4
2	2	3	3	3	1	1	1	2	5	4	5	4	4	5	4	4	4	5	5	3	3	3	4	4	4	5	5	5	3	3	4	3	4	4	5	4	4	4	5	4	4	4	4	3	3	4	3	4	3
2	1	3	3	3	2	1	1	1	4	4	5	4	5	4	5	4	5	4	5	4	4	5	4	5	4	4	5	4	4	4	4	4	4	3	4	4	5	3	4	3	4	4	4	3	4	4	5	4	4
1	3	2	3	2	2	1	1	2	3	3	4	5	4	5	4	5	5	4	5	5	4	4	4	5	4	4	5	5	4	5	4	4	4	4	5	5	4	4	4	4	4	3	4	5	3	4	4	3	4
1	2	3	3	2	3	1	1	2	4	3	3	3	4	3	4	5	4	4	5	4	4	4	4	5	4	5	4	4	4	5	5	5	4	5	5	4	5	4	4	4	5	4	4	3	4	4	3	4	4
1	2	3	3	2	3	1	1	2	5	4	4	3	4	4	5	4	4	4	3	4	4	4	4	4	3	4	4	4	3	4	4	4	4	3	3	4	3	4	4	4	3	4	3	3	4	4	4	3	4
1	1	2	3	2	5	1	1	2	5	4	5	4	4	5	4	4	5	5	4	5	4	5	4	5	4	5	5	4	5	5	4	4	4	3	4	4	3	4	4	4	4	4	4	4	4	5	4	4	3
1	1	2	2	2	2	1	1	1	4	5	4	5	4	4	5	4	4	4	5	5	4	4	4	5	4	4	5	4	5	4	5	4	4	3	4	3	2	4	4	4	3	5	4	4	4	4	3	4	4
1	1	2	3	2	2	1	1	1	4	5	4	4	4	5	4	4	5	4	4	5	4	5	5	4	4	5	5	4	5	4	4	4	4	5	3	4	4	5	5	3	4	3	4	4	4	5	5	4	5
1	1	2	3	2	3	1	1	2	4	5	4	5	4	5	4	5	4	5	4	5	4	4	5	5	5	4	4	4	4	4	4	4	4	4	4	4	5	4	3	4	5	4	3	4	5	4	4	5	4
1	5	3	3	2	2	1	1	1	4	4	5	4	4	5	1	4	4	5	4	5	4	4	4	5	4	5	4	5	4	1	1	1	3	2	4	5	4	4	5	4	3	4	4	5	5	4	4	5	4
1	1	2	3	2	5	1	1	2	4	3	4	4	3	5	4	5	4	4	5	5	4	5	4	5	4	5	4	4	4	4	4	4	4	3	3	4	4	4	4	3	4	4	3	4	4	5	3	4	3
1	1	2	3	2	5	1	1	2	4	4	5	4	4	4	5	4	5	4	5	4	5	4	4	3	5	4	5	4	4	2	2	1	4	3	4	3	4	5	4	3	4	4	4	4	5	3	4	4	5
1	2	3	2	2	2	1	1	2	4	5	4	5	4	4	5	5	4	4	5	4	5	5	4	5	5	4	4	4	4	4	3	3	4	4	4	3	4	3	4	4	3	4	5	4	3	4	4	3	4
2	3	2	2	2	1	1	1	2	4	4	4	3	3	4	4	4	4	3	3	4	4	3	4	4	5	5	4	4	5	4	3	2	5	4	4	3	3	4	4	5	5	5	4	4	5	5	4	4	4
2	2	3	3	2	3	1	1	2	4	5	4	5	4	5	2	4	4	5	4	5	3	4	4	5	4	5	4	4	4	1	1	1	4	5	3	4	4	4	5	4	4	5	4	4	5	5	4	4	5
2	5	1	3	2	4	1	1	2	4	5	4	5	4	5	4	5	5	4	5	4	5	5	4	5	4	5	4	5	5	4	3	3	4	5	4	5	4	4	4	4	5	3	5	4	3	5	4	4	4
2	1	3	3	2	2	1	1	2	5	4	4	5	5	4	5	5	4	5	5	5	4	5	4	5	4	5	4	5	5	2	2	2	4	3	4	4	4	4	4	4	4	4	5	4	4	4	4	4	4
2	4	1	2	1	1	1	1	2	4	4	3	2	2	2	1	1	2	3	3	4	4	5	4	4	4	4	5	5	5	5	5	4	4	4	5	5	4	4	5	5	4	4	4	4	3	4	4	4	5
2	5	1	2	2	4	1	1	2	3	3	2	2	2	3	1	3	4	4	5	5	4	5	5	4	4	5	5	5	5	4	4	3	4	4	5	5	4	4	4	5	5	4	4	5	5	4	5	5	4
2	3	1	3	3	4	1	1	2	4	4	4	4	4	4	4	4	4	4	4	4	4	4	4	4	4	4	4	4	4	4	4	4	4	4	4	4	4	5	5	4	4	4	4	4	4	4	4	3	3
2	1	3	3	4	3	1	1	1	3	3	4	4	4	4	4	4	4	4	4	3	4	4	4	4	4	4	4	4	4	2	4	4	3	3	4	4	4	4	4	4	4	2	2	2	2	2	3	4	3
2	1	2	4	4	3	1	1	2	3	3	4	4	4	4	4	4	4	4	4	4	4	3	4	4	4	4	4	4	4	2	4	4	4	4	4	4	4	4	4	4	4	2	2	2	2	2	3	3	2
2	2	3	3	4	3	1	1	2	4	4	4	4	4	4	4	4	4	4	4	4	4	4	4	4	4	4	4	4	3	3	5	5	3	3	4	3	1	1	3	4	4	4	2	2	1	2	3	4	4
2	1	3	4	1	3	1	1	2	3	3	4	3	3	4	4	4	4	4	3	3	3	4	4	4	4	4	4	4	3	3	4	4	4	3	4	3	4	4	4	4	4	4	3	3	3	4	4	4	4
2	4	1	3	4	4	1	1	2	3	3	4	4	4	4	4	4	4	4	4	4	4	4	4	4	4	4	4	4	4	3	4	4	3	3	5	4	4	4	4	4	3	3	3	3	3	3	4	4	3
2	2	1	3	4	4	1	1	2	4	4	4	4	4	4	4	4	4	4	4	4	4	4	4	4	4	4	4	4	4	2	4	4	3	3	4	3	3	3	3	3	3	3	3	3	3	3	3	3	3
2	1	2	2	4	4	1	1	2	4	4	4	4	3	4	4	4	4	4	4	4	4	4	4	4	4	4	4	4	4	2	4	4	3	3	3	3	3	3	4	3	4	3	3	3	3	3	3	3	3
1	2	2	3	4	4	1	1	3	4	4	4	4	4	4	4	4	4	4	4	4	4	4	4	4	4	4	4	4	4	2	5	5	3	4	4	4	4	4	4	4	4	4	4	3	3	3	4	4	4
2	2	3	4	4	3	1	1	2	4	4	4	4	4	4	4	4	4	4	4	4	4	4	4	4	4	4	4	4	3	2	4	4	3	4	4	4	4	4	3	4	4	4	4	4	4	2	4	4	4
2	1	1	2	4	4	1	1	2	4	5	5	4	4	5	4	5	5	5	5	5	5	5	5	5	5	5	5	5	5	3	5	5	4	4	4	4	3	4	3	4	4	4	4	4	4	4	4	4	4
2	2	1	2	4	4	1	1	2	4	4	4	4	4	4	4	4	4	4	4	4	4	4	4	4	4	4	4	4	4	2	4	4	4	4	4	4	4	4	4	4	4	3	3	3	3	3	4	4	4
1	1	2	3	4	4	1	1	2	4	4	4	4	4	4	4	4	4	4	4	4	4	4	4	4	4	4	4	4	3	3	5	5	4	4	3	4	4	5	4	5	5	5	5	4	4	5	4	4	4
2	2	2	3	4	4	1	1	2	5	5	5	5	5	5	5	5	5	5	5	5	5	5	5	5	5	5	5	5	5	2	4	4	4	4	4	3	3	3	4	4	4	4	4	4	3	3	4	4	4
1	1	1	5	2	3	1	1	1	5	5	4	3	4	5	5	5	5	5	5	5	5	5	5	5	5	5	5	5	5	5	5	5	4	4	4	4	4	4	4	3	3	3	3	3	3	3	4	4	4
2	1	1	2	3	2	1	1	2	4	4	4	4	4	4	4	4	4	4	4	4	4	4	4	4	4	4	4	4	4	3	4	4	4	3	4	2	2	2	4	4	4	4	4	4	1	3	4	4	4
1	3	1	2	2	4	1	1	2	5	5	5	5	5	5	5	4	4	5	4	5	3	5	5	5	5	5	5	5	5	5	5	5	4	4	4	4	4	4	4	4	4	4	1	4	4	4	4	4	4
1	2	3	3	2	3	1	1	2	5	5	5	4	4	4	5	5	5	5	5	5	5	5	5	5	5	5	5	5	5	4	3	4	3	3	3	3	3	4	4	4	4	4	4	4	4	2	3	3	3
2	1	3	3	2	3	1	1	2	5	5	5	5	5	5	4	5	5	5	5	5	5	5	5	5	5	5	5	5	5	4	4	4	2	2	4	2	2	2	3	3	4	4	4	2	1	1	4	4	4
1	4	1	3	2	4	1	1	3	4	4	4	5	5	5	5	5	5	5	5	5	5	5	5	5	5	5	5	5	5	5	5	5	3	3	3	3	3	4	5	5	5	5	5	5	5	5	5	5	5
2	5	1	2	2	3	1	2	1	5	5	5	3	3	3	5	5	5	5	5	5	5	5	5	5	5	5	5	5	5	5	5	4	4	4	4	4	4	2	4	4	4	4	4	3	3	3	4	4	4
2	3	1	2	3	4	1	1	2	5	4	4	4	4	4	4	4	4	4	4	4	4	4	4	4	4	4	4	4	4	4	4	4	4	4	3	4	4	4	5	3	4	4	4	4	4	4	4	4	4
2	2	1	2	3	4	1	1	2	4	4	4	4	4	4	4	4	4	4	4	4	4	4	4	4	4	4	4	4	4	4	4	4	4	4	4	4	4	5	5	5	5	2	2	2	2	3	4	4	4
2	3	1	1	3	4	1	1	1	4	4	4	4	4	4	4	4	4	4	4	4	4	4	5	5	5	5	4	4	4	4	4	4	4	4	4	4	4	4	4	5	5	4	3	3	3	3	4	4	3
2	3	1	1	3	4	1	1	2	4	4	4	4	4	4	4	4	4	4	4	4	4	4	4	4	4	4	4	4	4	4	4	4	5	5	5	5	5	5	5	4	4	4	4	4	4	5	5	5	5
1	1	3	4	8	1	1	1	3	5	3	5	5	5	4	5	5	3	4	5	1	5	1	4	5	5	5	5	5	3	3	3	3	4	4	3	3	3	4	4	4	4	3	4	3	4	3	4	5	5
2	1	2	4	3	2	1	1	3	3	3	3	3	1	3	3	3	5	5	5	3	3	4	3	3	5	5	3	3	5	5	3	3	3	3	3	3	1	3	3	3	5	5	5	3	5	4	3	3	5
2	2	2	5	3	4	1	1	2	3	4	4	3	3	3	3	4	3	4	5	3	3	4	3	3	3	3	3	3	3	3	3	3	4	4	4	4	4	4	4	4	4	4	5	4	4	5	4	4	4
2	3	1	3	3	4	1	1	3	3	3	3	3	3	3	3	3	3	3	3	3	3	4	3	3	3	3	3	3	3	3	3	3	3	3	3	3	3	3	3	3	3	3	3	3	3	3	3	3	3
1	3	1	3	3	1	1	1	1	4	4	4	4	4	4	4	5	5	5	5	5	5	5	5	5	5	5	5	5	5	4	4	4	3	4	4	4	4	4	4	4	4	4	4	4	2	3	4	4	4
1	2	1	4	2	4	1	1	2	3	3	3	3	3	3	3	3	3	3	3	3	3	3	3	3	3	3	3	3	3	3	4	4	4	4	4	4	4	4	4	4	3	3	3	3	3	3	4	4	4
2	3	1	2	2	4	1	2	3	5	5	5	5	5	5	5	5	5	5	5	5	5	5	5	5	5	5	5	5	5	4	4	4	3	4	4	4	4	4	3	4	4	3	3	3	3	3	4	4	4
1	3	1	3	2	1	1	1	2	5	5	5	4	5	5	5	5	5	5	5	5	5	5	5	5	5	5	5	5	5	5	5	5	4	4	4	4	4	4	4	3	4	4	4	4	4	4	3	4	4
1	1	2	3	2	3	1	1	2	5	5	5	5	5	5	5	5	5	5	5	5	5	5	5	5	5	5	5	5	5	4	4	4	5	5	2	2	2	2	5	5	5	5	4	4	4	4	4	4	4
1	2	1	3	2	3	1	1	1	4	4	3	4	4	5	5	5	5	4	4	4	4	5	4	5	5	4	5	4	3	3	3	3	5	5	5	4	4	4	4	4	4	4	4	4	3	3	4	4	4
1	3	1	5	2	4	1	1	1	4	4	4	4	4	4	4	4	4	4	4	4	4	4	4	4	4	4	4	4	4	4	4	4	4	4	4	4	4	4	3	4	4	4	4	3	4	4	4	4	4
2	3	2	2	3	4	1	1	4	3	3	3	3	3	3	3	3	3	3	3	3	3	3	3	3	3	3	3	3	3	3	3	3	4	3	3	3	3	3	4	2	2	2	2	3	3	4	4	4	4
1	2	1	1	1	4	1	1	2	4	4	4	4	4	4	4	4	4	4	4	4	4	4	4	4	5	5	5	5	5	3	3	3	4	4	4	4	4	3	4	4	4	4	4	4	3	3	4	4	4
2	5	1	4	1	3	1	1	2	4	4	4	5	5	5	5	5	5	5	5	5	5	5	5	5	5	5	5	5	5	4	4	4	5	5	5	5	5	5	5	4	4	4	4	5	5	5	5	5	5
2	3	2	3	1	3	1	1	2	4	4	3	4	4	4	5	4	5	4	4	4	4	3	4	4	5	5	5	5	4	4	5	3	3	3	4	3	3	3	3	4	4	4	4	4	4	3	4	4	5
2	1	3	5	3	1	1	1	3	4	3	3	3	3	5	5	3	4	4	4	4	4	5	5	4	5	5	5	5	3	3	3	3	4	3	2	4	2	5	5	3	4	4	4	4	4	5	5	4	5
2	5	1	4	1	4	1	2	3	4	4	4	4	4	4	4	4	4	4	4	4	4	4	5	5	5	5	4	4	4	4	3	3	3	4	4	2	3	2	4	3	3	3	3	2	3	4	3	3	3
1	2	3	5	2	1	1	1	2	4	4	4	4	3	4	4	4	4	4	4	4	4	4	4	4	4	4	5	4	5	4	4	4	4	4	4	4	3	4	4	4	4	4	4	4	4	4	4	4	4
2	5	1	5	1	2	1	1	2	3	3	3	3	3	3	3	3	3	3	3	3	3	3	3	3	3	3	3	3	3	4	4	4	4	4	4	5	4	4	4	4	4	4	4	4	5	4	5	5	5
1	4	1	1	1	4	1	1	2	4	4	4	4	4	4	4	4	4	4	4	4	4	4	4	4	4	4	4	4	4	4	4	4	4	4	4	4	4	4	4	4	4	3	2	2	2	2	4	4	4
1	2	1	2	2	4	1	1	2	3	3	3	3	3	3	3	3	3	3	3	3	3	3	3	3	3	3	3	3	3	4	4	4	4	4	4	4	4	4	4	4	4	2	2	2	2	2	3	4	4
1	5	1	1	1	3	1	1	3	4	4	4	5	5	5	5	5	5	5	5	5	5	5	5	5	5	5	5	5	5	4	4	4	4	4	4	4	4	4	4	4	2	2	2	2	2	2	4	4	4
2	3	1	1	1	4	1	1	2	4	4	4	4	4	4	4	4	4	4	4	4	4	4	4	4	4	4	4	4	4	4	4	4	4	4	4	4	4	4	3	4	4	4	4	4	4	4	5	5	5
1	1	3	3	5	3	1	1	2	4	4	4	4	4	4	4	4	4	4	4	5	5	5	5	5	5	5	4	4	4	4	4	5	4	4	4	4	4	4	3	4	4	4	4	4	4	4	4	4	4
1	3	1	3	4	4	1	1	1	4	4	4	4	4	4	4	4	4	4	4	4	4	4	4	4	4	4	4	4	4	4	4	4	5	5	5	5	5	5	5	5	4	4	4	4	5	5	5	5	5
2	2	1	2	4	4	1	1	2	4	4	4	4	4	4	4	4	4	4	4	4	4	4	4	4	4	4	4	4	4	4	4	4	5	5	5	5	5	5	5	5	4	4	4	5	5	5	5	5	5
2	3	1	5	4	4	1	1	2	4	4	4	4	4	4	4	4	4	4	4	4	4	4	4	4	4	4	4	4	4	4	4	4	4	4	4	4	4	4	4	4	4	4	3	3	3	3	3	3	3
2	2	1	3	4	4	1	2	3	4	4	4	4	4	4	4	4	4	4	4	4	4	4	4	4	4	4	4	4	4	4	4	4	4	4	4	4	3	2	1	3	3	1	4	4	4	3	3	3	3
2	2	3	3	4	4	1	1	2	4	4	4	4	4	4	4	4	4	4	4	4	4	4	4	4	4	4	4	4	4	4	4	4	4	4	4	4	4	4	4	4	4	3	4	4	4	4	4	4	4
2	3	1	3	4	4	1	1	2	4	4	4	4	4	4	4	4	4	4	4	4	4	4	4	4	4	4	4	4	4	4	4	4	4	4	4	4	4	4	4	4	4	3	2	2	2	2	4	4	4
2	1	2	5	4	4	1	1	2	4	4	4	4	4	4	4	4	4	4	4	4	4	5	5	5	5	5	5	5	5	4	4	4	3	3	4	3	3	3	3	3	3	3	3	2	2	2	4	4	4
1	1	2	2	1	1	1	1	1	3	3	2	2	2	2	2	2	2	2	2	2	2	2	2	2	2	2	2	2	2	4	4	4	4	4	4	4	4	4	4	4	4	4	4	3	4	4	4	4	4
2	4	1	3	2	1	1	1	2	4	4	4	4	4	4	4	4	4	4	4	4	4	4	4	4	4	4	4	4	4	4	4	4	4	4	4	4	4	4	4	4	4	4	4	4	4	4	4	4	4
2	4	1	3	2	4	1	1	1	4	4	4	4	4	4	4	4	4	4	4	4	4	4	4	4	4	4	4	4	4	4	4	4	3	4	3	4	4	4	4	4	4	4	4	4	2	2	4	4	4
1	1	3	1	1	1	1	1	1	4	4	4	4	4	4	4	4	4	4	4	4	4	4	4	4	4	4	4	4	4	4	4	4	4	4	3	3	4	5	5	4	3	4	4	4	3	4	4	4	4
1	3	3	3	2	2	1	1	2	4	5	4	5	4	5	4	4	5	5	5	4	5	5	5	4	4	3	4	4	4	5	5	5	4	5	4	5	4	5	5	4	4	4	4	4	3	3	4	4	4
1	1	1	2	2	2	1	1	2	4	3	4	4	5	4	5	4	4	3	3	4	4	5	4	4	3	3	4	4	4	5	5	5	5	4	4	4	5	4	5	4	4	3	3	5	5	4	5	5	3
1	2	2	2	2	2	1	1	2	4	5	5	4	4	5	4	4	4	5	4	5	4	4	4	4	5	5	4	4	5	4	5	5	3	3	5	3	4	5	3	4	4	4	4	3	5	5	4	5	4
1	5	3	3	2	1	1	1	2	5	5	4	4	4	4	4	4	4	4	4	4	4	4	5	5	5	5	4	4	4	4	4	4	5	4	4	4	4	4	4	3	3	3	3	3	3	4	5	5	5
1	3	3	4	8	2	1	1	2	5	5	5	5	5	5	5	5	5	5	5	5	5	5	5	5	5	5	5	5	5	5	5	5	5	4	5	4	4	5	5	5	5	5	5	5	5	5	5	5	5
1	4	3	3	8	2	1	1	1	5	5	5	5	5	5	5	5	5	5	5	5	5	5	5	5	5	5	5	5	5	5	5	5	3	3	3	3	3	3	3	3	3	3	3	3	3	3	3	3	3
1	1	2	4	2	1	1	1	2	4	4	4	4	4	4	4	4	4	4	4	4	4	4	4	4	4	4	4	4	4	4	4	4	4	3	4	4	4	4	4	4	4	2	3	2	2	2	4	4	4
2	2	2	5	2	5	1	1	2	4	4	4	4	4	4	4	4	4	4	4	4	4	4	4	4	4	4	4	4	4	4	4	4	5	2	5	5	5	5	4	4	4	4	4	4	4	4	5	5	5
2	4	2	5	2	2	1	1	2	4	4	4	4	4	4	4	4	4	4	4	4	4	4	4	4	4	4	4	4	4	4	4	4	4	2	4	4	4	4	4	3	3	3	3	3	4	4	4	4	4
1	5	2	3	2	2	1	1	2	4	3	4	4	4	4	4	4	4	4	4	4	4	4	4	4	4	4	4	4	4	4	4	4	4	2	4	4	4	4	4	4	4	4	4	4	4	4	4	4	4
2	3	3	3	8	3	1	1	2	4	4	4	4	4	4	5	5	5	5	4	4	5	5	4	5	5	5	5	5	5	5	5	5	5	3	4	4	4	4	4	5	5	5	5	5	5	5	4	5	5
2	2	3	3	8	3	1	1	2	4	4	4	4	4	4	4	4	4	4	4	4	5	5	5	5	5	5	5	5	5	4	4	5	4	4	4	4	4	4	4	5	5	5	5	5	5	5	5	5	5
2	2	1	3	8	1	1	1	2	4	4	4	4	4	4	5	5	5	5	5	4	5	4	5	5	5	5	5	5	5	4	4	4	5	3	3	3	3	3	5	5	5	5	5	5	5	5	5	5	5
2	3	1	2	8	1	1	1	2	4	4	4	4	4	4	4	4	4	4	4	4	4	4	4	4	4	4	4	4	4	4	4	4	4	4	5	5	5	5	5	5	5	5	5	5	5	4	4	4	4
2	5	3	3	8	3	1	1	3	3	3	3	3	3	3	3	5	5	4	5	3	3	3	4	4	4	4	4	4	4	3	3	3	4	4	3	3	3	3	3	3	3	4	4	3	5	3	5	5	5
2	2	3	3	4	4	1	1	2	4	4	4	3	4	4	4	5	5	5	5	5	5	4	5	5	5	5	5	5	5	4	4	4	4	4	4	4	4	4	4	4	4	3	4	4	5	5	5	5	5
2	2	3	2	4	4	1	1	3	4	4	4	4	4	4	5	5	4	5	5	4	5	4	5	5	5	5	4	5	5	4	4	3	4	2	3	3	4	4	4	3	3	3	3	3	5	3	5	5	3
2	2	2	4	4	4	1	1	1	3	3	4	4	4	4	4	4	5	5	5	5	5	4	5	5	5	5	5	5	5	3	3	3	3	2	4	4	4	4	4	4	4	5	5	5	5	4	4	4	4
2	2	1	2	4	3	1	2	3	3	3	3	3	3	5	5	5	5	5	5	5	5	4	4	4	4	4	4	4	4	4	4	4	5	1	4	4	4	4	4	4	4	4	4	4	4	5	4	4	4
2	2	2	3	4	1	1	1	2	4	4	4	4	4	4	4	5	5	5	5	5	5	3	5	5	5	5	5	5	5	4	4	4	3	3	3	3	3	4	4	4	4	4	4	4	5	4	4	5	5
1	4	2	3	4	1	1	1	3	4	4	4	4	4	4	5	5	5	5	5	3	5	5	5	5	5	5	5	5	5	4	4	4	3	1	3	4	3	3	5	5	5	5	4	4	4	3	4	4	4
1	1	1	3	8	1	1	1	2	4	4	5	5	5	5	5	5	5	5	5	5	5	4	5	5	5	5	5	5	5	4	4	4	4	4	4	4	4	5	5	5	5	5	5	5	4	4	4	4	5
1	1	1	3	8	1	1	1	2	3	3	3	3	3	4	4	4	4	4	4	4	4	4	4	4	4	4	4	4	4	5	5	5	3	2	3	3	3	4	5	5	5	5	5	3	3	3	5	5	5
1	1	2	3	8	1	1	1	2	4	4	4	4	4	4	4	5	5	4	5	5	5	4	5	5	5	5	5	5	5	4	4	4	2	2	4	4	5	5	5	4	4	4	4	4	4	3	4	4	4
1	1	3	3	8	3	1	1	3	4	4	4	4	4	4	4	4	4	4	4	4	4	4	5	5	5	5	5	5	5	4	4	4	4	4	5	4	4	4	4	4	4	4	5	5	5	5	5	5	5
1	3	1	3	8	1	1	1	2	3	3	3	3	4	4	4	4	4	4	4	4	4	4	4	4	4	5	5	4	5	5	5	5	5	3	4	4	4	4	4	5	5	5	5	5	5	5	5	5	5
2	1	2	1	8	1	1	1	2	4	4	4	4	4	4	4	4	5	4	5	5	5	4	5	5	5	5	5	5	5	4	4	4	5	3	4	4	3	4	4	4	4	4	4	4	4	4	4	4	4
1	2	3	3	8	3	1	1	2	5	4	4	4	5	5	5	5	5	5	5	5	5	4	5	5	5	5	5	5	5	4	4	4	3	3	3	4	4	4	4	4	4	4	4	4	4	3	4	4	4
1	3	2	2	8	4	1	1	2	5	4	4	5	5	5	4	5	5	4	5	5	5	4	5	5	5	4	5	5	5	5	5	5	4	4	4	3	3	3	3	4	4	4	4	4	4	4	4	4	4
2	1	1	2	4	4	1	1	3	3	3	3	3	4	4	4	4	4	4	4	5	5	5	5	5	5	5	5	5	5	5	5	5	3	3	3	3	4	4	4	4	4	4	4	5	5	5	5	5	5
2	2	1	2	4	1	1	1	1	5	5	5	5	5	5	5	5	5	5	5	5	5	5	5	5	5	5	5	5	5	5	5	5	3	3	3	3	3	4	4	4	4	4	4	4	4	4	4	4	4
2	2	1	2	4	1	1	1	3	5	3	5	4	5	5	5	5	5	5	5	5	5	5	4	4	5	5	5	5	5	5	5	5	4	4	4	4	4	4	4	4	4	4	4	4	4	3	4	4	4
2	3	1	1	4	4	1	1	2	4	5	5	5	5	5	5	4	5	5	5	5	5	5	5	5	5	5	5	5	5	5	5	5	4	5	5	2	2	2	2	2	3	3	3	3	4	3	4	4	4
1	2	4	2	4	3	1	1	2	5	5	5	5	5	5	5	5	5	4	4	4	4	4	5	5	5	5	5	5	5	5	5	5	4	4	4	4	4	4	4	4	3	3	3	3	3	4	4	4	4
2	1	3	1	4	1	1	1	2	4	4	4	5	5	5	4	5	5	4	4	5	5	5	5	5	5	5	5	5	5	4	4	4	4	4	4	5	5	5	5	5	5	4	4	5	5	5	5	5	5
1	2	3	4	8	3	1	1	2	5	5	5	5	5	5	5	5	4	4	5	5	5	5	5	5	5	5	5	5	5	5	5	5	5	3	5	5	5	5	5	5	4	4	5	5	5	5	5	5	5
2	5	1	1	8	4	1	1	2	4	4	4	4	5	5	5	5	5	5	4	5	5	5	5	5	5	5	5	5	5	5	5	5	4	4	4	4	5	5	5	5	5	5	5	5	5	5	5	5	5
1	3	1	1	8	4	1	1	2	4	4	5	5	5	5	5	5	5	5	5	5	5	4	5	5	5	5	5	5	5	5	5	5	4	4	4	4	4	4	4	4	4	3	3	4	4	4	3	3	4
1	3	2	2	8	4	1	1	2	5	5	4	4	4	5	5	5	4	4	5	5	5	5	4	4	5	5	5	5	5	5	5	5	4	3	4	4	4	4	4	4	4	4	3	3	3	2	4	4	4
1	4	2	2	8	3	1	1	2	5	4	4	5	5	5	5	5	5	4	4	5	5	5	5	4	4	5	5	5	5	5	5	5	4	4	4	4	4	4	4	4	4	4	3	4	4	4	4	4	4
1	4	1	1	8	4	1	1	2	5	4	4	5	5	5	5	4	4	5	5	5	5	4	5	5	5	5	5	5	5	5	4	4	4	4	4	4	4	4	4	4	4	4	4	4	3	4	4	4	4
2	3	1	1	8	4	1	1	2	5	4	4	4	5	5	5	5	5	4	4	5	5	4	4	5	5	5	5	5	5	5	5	5	4	4	4	4	4	4	4	4	4	4	4	3	3	3	3	4	4
1	2	2	2	8	3	1	1	1	5	5	5	5	5	5	5	5	5	5	4	4	4	5	5	5	5	5	5	4	4	4	4	4	5	3	5	3	3	3	4	5	5	4	4	4	4	4	5	5	5
1	2	2	2	8	4	1	1	2	5	5	4	4	4	5	5	5	5	5	5	5	5	5	5	5	4	4	4	5	5	5	5	5	5	5	4	4	4	5	5	5	5	5	5	5	5	5	5	5	4
1	5	2	2	8	3	1	1	2	5	4	4	5	5	5	5	4	4	5	5	5	5	5	5	5	5	5	5	5	5	5	5	5	4	4	4	4	4	4	4	4	4	4	4	4	4	3	4	4	4
1	2	3	3	2	2	1	1	2	4	4	5	5	4	5	4	4	4	5	4	4	3	4	4	4	3	4	4	3	3	4	5	5	4	4	5	3	4	4	4	4	4	5	3	3	4	5	4	3	4
1	1	1	2	2	5	1	1	2	4	4	4	5	4	5	5	4	5	4	4	5	4	4	5	5	4	5	4	4	4	4	4	4	4	5	3	4	4	3	4	4	4	5	3	5	4	4	4	5	4
2	2	2	3	2	4	1	1	2	4	4	5	5	4	5	5	4	5	4	4	4	5	4	3	5	4	5	4	5	4	4	3	3	4	5	4	5	4	5	4	3	4	5	3	4	5	4	4	4	5
2	2	3	3	4	4	1	1	1	4	5	4	4	4	4	5	4	4	5	4	4	4	4	4	5	5	5	4	4	4	4	4	4	5	4	5	4	5	5	5	5	4	5	5	5	4	5	3	3	4
1	2	3	3	2	3	1	1	2	4	5	4	5	4	5	4	5	4	4	4	4	5	5	4	5	5	4	5	4	4	4	4	4	4	5	4	4	5	5	5	2	5	4	4	4	5	5	4	4	5
2	2	3	4	4	1	1	1	2	4	4	5	4	4	5	5	4	5	5	4	4	5	4	4	5	4	5	4	5	5	4	4	4	3	3	5	5	3	5	5	4	3	3	3	4	4	5	4	4	5
2	2	3	3	4	4	1	1	2	4	4	3	4	4	5	5	4	5	4	4	3	4	4	4	5	5	4	5	4	5	4	5	4	5	5	3	4	3	4	5	4	4	4	4	3	4	5	3	4	4
2	2	2	2	4	4	1	1	2	4	5	4	4	5	4	4	4	4	4	5	4	4	5	4	4	5	5	4	4	4	5	5	5	4	4	3	3	4	5	4	3	4	5	5	4	5	5	5	5	4
1	2	3	2	4	1	1	1	2	4	4	5	5	4	5	5	4	5	3	4	4	5	5	5	4	5	5	4	5	4	4	5	5	3	5	4	5	4	5	5	4	4	3	4	4	3	5	4	3	4
2	2	3	2	4	3	1	1	3	4	4	5	4	5	5	5	4	4	5	4	5	4	5	4	4	5	4	5	4	4	4	4	4	4	3	4	3	3	4	4	3	3	4	3	4	3	5	4	3	4
1	3	2	2	4	3	1	1	3	4	4	3	4	3	4	3	4	5	4	5	5	4	4	3	4	5	4	5	4	5	3	5	4	3	4	4	4	4	5	4	4	4	3	4	5	4	4	4	4	4
2	2	3	3	2	1	1	1	2	4	5	3	4	5	5	4	4	3	4	3	5	4	4	4	5	4	5	4	5	4	4	3	4	4	5	3	4	4	4	5	4	3	4	4	4	3	3	4	3	4
2	2	3	3	2	5	1	1	2	4	4	5	4	5	4	5	4	5	4	4	5	4	4	4	4	5	4	5	4	4	4	4	4	4	5	4	4	3	5	4	4	4	5	4	4	5	5	3	3	4
1	3	3	3	2	5	1	1	2	4	4	5	5	5	4	4	3	3	5	5	4	4	5	5	5	4	4	5	5	5	4	4	4	3	3	4	4	4	4	5	4	4	4	4	5	5	4	5	4	5
2	3	3	3	2	4	1	1	2	4	4	4	4	5	4	4	4	5	5	4	4	5	5	4	4	4	4	5	5	5	5	5	5	3	4	3	4	4	4	5	3	4	4	4	4	3	5	3	3	4
1	1	3	3	2	4	1	1	2	4	5	4	5	4	4	5	4	4	5	4	5	4	5	4	4	4	5	4	4	4	5	5	5	4	4	4	5	3	4	5	3	4	4	4	4	3	4	4	3	3
1	3	2	2	2	5	1	1	2	5	4	5	4	4	5	5	4	5	5	4	4	3	4	4	4	4	5	5	4	4	4	4	4	4	3	4	4	5	4	4	4	4	4	5	5	3	5	4	5	4
2	3	3	3	2	2	1	1	3	4	5	4	4	4	5	5	4	5	5	4	5	4	5	4	4	4	5	5	4	4	4	5	3	3	4	3	4	4	3	3	4	5	3	4	5	4	4	3	3	3
2	2	3	2	2	3	1	1	3	4	5	2	2	4	5	4	5	4	5	4	4	5	4	3	4	4	3	4	4	5	2	2	1	3	3	3	4	5	4	4	4	3	4	3	3	4	4	3	4	3
2	3	3	2	2	2	1	1	2	4	4	5	4	5	4	2	3	3	4	4	3	4	4	5	4	5	4	5	4	4	5	5	2	4	3	4	4	4	3	4	4	3	4	5	3	4	5	4	3	4
2	4	3	5	2	2	1	1	1	4	5	4	5	5	4	4	3	3	4	4	3	3	4	3	3	5	5	4	4	3	5	4	5	4	5	4	4	4	3	3	4	4	5	5	4	4	3	4	4	4
2	4	1	3	1	1	1	1	2	4	4	4	4	4	4	5	4	4	4	4	4	4	4	4	4	4	4	4	4	4	4	4	4	4	4	4	4	4	4	5	4	4	4	4	4	4	5	5	5	5
1	1	3	4	1	3	1	1	3	4	4	4	4	4	4	4	4	4	4	4	4	4	4	4	4	4	4	4	4	3	4	4	4	5	2	5	5	5	5	5	5	5	5	5	4	4	4	4	4	4
1	1	3	3	1	2	2	2	2	4	4	4	4	4	4	5	4	4	4	4	4	4	4	4	4	4	4	4	4	4	4	4	4	4	4	4	4	4	4	5	4	4	4	4	4	4	5	4	4	4
1	4	1	3	1	4	1	2	4	5	5	5	5	5	5	5	5	5	5	5	5	5	5	5	5	5	5	5	5	5	4	4	4	3	3	3	3	5	5	4	3	3	3	3	3	5	5	3	3	3
2	1	2	2	1	2	2	2	3	4	4	4	5	4	4	4	4	5	5	5	5	5	5	5	5	5	5	5	5	5	4	4	4	3	4	4	4	4	4	4	3	3	3	3	3	4	4	3	3	4
2	2	3	2	1	3	2	2	2	3	4	4	4	3	3	4	3	4	4	4	4	4	4	3	4	4	4	4	4	4	4	4	4	4	4	4	5	5	2	5	5	4	4	4	4	4	4	4	4	4
2	4	2	2	2	2	1	1	2	4	4	4	4	4	4	5	5	4	4	4	2	4	4	4	4	4	5	4	4	4	4	4	4	4	1	4	3	4	4	4	4	4	3	3	4	4	4	4	4	4
2	2	3	3	2	3	1	1	1	4	4	4	4	5	5	5	5	5	5	5	5	5	5	5	5	5	5	5	5	5	5	5	5	4	4	4	4	4	4	4	4	4	4	4	4	4	3	4	4	4
1	2	2	2	1	4	1	1	2	3	3	5	5	5	5	4	4	5	5	5	5	5	5	5	5	5	5	5	5	5	5	4	4	3	3	5	3	3	3	3	3	3	4	4	4	4	3	3	4	4
1	3	2	3	1	2	1	1	1	5	5	5	5	5	5	5	5	5	5	5	5	5	5	5	5	5	5	5	5	5	5	5	5	4	4	5	3	3	3	4	4	4	4	4	4	4	4	4	4	4
2	3	3	3	1	1	1	1	2	5	5	5	5	5	5	5	5	5	5	5	5	5	5	5	5	5	5	5	5	5	4	4	4	4	4	4	4	4	4	4	4	4	4	4	4	4	4	4	4	4
1	3	2	1	2	4	1	1	3	4	5	4	4	5	5	5	5	5	5	5	5	5	5	5	5	5	5	5	5	5	5	5	5	4	4	4	4	4	4	4	4	4	4	4	4	4	4	4	4	4
1	3	2	2	1	2	1	1	3	4	4	4	4	4	4	4	4	4	4	4	4	4	4	4	4	3	3	3	4	4	4	4	4	4	3	4	4	4	4	4	4	4	4	4	4	4	4	3	3	3
2	1	3	3	1	1	1	1	3	4	4	4	4	4	4	4	4	4	4	4	4	4	4	5	5	5	5	5	5	4	3	3	3	3	1	3	3	3	3	3	3	3	3	3	3	3	3	4	4	4
2	1	4	5	1	2	1	1	2	4	5	5	5	5	5	5	4	4	4	4	4	5	5	5	4	5	4	5	5	4	5	4	4	4	5	5	5	5	5	5	4	4	4	4	4	5	5	5	4	5
1	1	3	2	1	1	2	2	2	5	5	5	5	5	5	5	5	5	5	5	5	5	5	5	5	5	5	5	5	5	4	5	5	4	4	4	4	4	4	4	4	4	4	4	4	4	4	4	4	4
1	2	3	3	4	1	1	1	2	4	4	5	4	5	4	4	4	4	4	4	4	4	4	4	5	5	5	4	4	4	4	4	4	4	4	5	4	5	4	4	4	4	4	4	4	4	4	4	5	5
1	3	4	5	2	1	1	1	3	5	5	5	5	5	5	5	5	5	5	5	5	5	5	5	5	5	5	5	5	5	5	5	5	4	2	4	4	4	2	4	4	3	2	2	2	2	4	3	3	3
2	1	2	2	4	4	1	1	2	4	4	4	4	3	4	4	3	4	4	4	4	4	4	5	4	3	4	3	3	3	4	3	4	4	4	4	4	4	4	4	4	4	4	4	4	4	4	5	5	5
1	2	3	3	4	3	1	1	2	4	4	4	4	5	5	4	5	5	5	4	4	4	4	4	4	4	4	4	4	4	4	4	4	4	4	4	4	5	5	4	5	5	5	5	4	4	4	5	5	4
1	2	3	2	4	4	1	1	1	3	2	5	1	1	5	5	4	5	4	4	3	3	4	4	4	4	4	4	4	4	3	3	3	3	5	5	2	5	4	4	4	4	4	4	4	4	4	4	4	4
1	2	3	5	4	4	1	1	1	5	5	5	5	5	5	5	5	5	5	5	5	5	5	5	5	5	5	5	5	5	4	4	4	5	2	4	4	4	4	4	4	4	4	4	4	4	4	4	4	4
2	2	2	2	4	1	1	1	2	4	4	4	3	3	5	4	5	5	5	5	5	4	5	5	5	4	5	5	4	4	4	5	5	4	3	4	3	4	5	3	5	5	5	4	4	5	5	5	5	5
1	2	2	2	4	4	1	1	2	5	4	5	5	5	5	5	5	5	5	5	5	5	5	5	5	5	5	5	5	5	4	5	4	5	2	4	4	4	4	4	4	4	4	4	4	4	4	4	4	4
2	2	2	4	2	4	1	1	1	5	5	5	5	5	5	5	5	5	5	5	5	5	5	5	5	5	5	5	5	5	4	4	4	4	4	4	4	4	4	3	4	4	4	4	4	3	4	3	3	3
1	3	1	2	1	3	1	1	2	4	2	3	3	3	4	4	4	3	4	4	4	3	4	4	4	3	5	5	5	5	3	4	3	3	2	3	3	3	5	5	4	4	4	4	4	4	4	4	4	4
2	2	2	3	1	4	1	1	2	4	4	4	4	5	5	5	5	5	5	5	3	5	5	5	5	5	5	5	5	5	3	3	3	3	3	3	3	3	3	3	3	3	3	3	3	3	3	3	3	3
1	4	1	3	1	3	1	1	2	3	4	3	4	4	4	4	4	4	4	5	4	4	5	4	4	4	4	4	4	4	3	3	3	3	2	3	3	3	3	3	3	3	3	3	3	3	3	3	3	3
1	4	3	1	1	1	1	1	2	3	3	3	3	4	4	4	4	4	4	4	4	4	4	4	4	4	4	4	4	4	4	4	4	3	3	3	3	3	3	3	3	3	3	3	3	3	3	5	4	4
1	1	1	2	2	4	1	1	1	4	4	4	5	5	5	5	5	5	5	5	5	5	5	5	5	5	5	5	5	5	5	5	5	4	4	4	4	4	4	4	4	4	4	4	4	4	4	4	4	4
2	2	3	3	2	2	1	1	2	5	4	4	5	5	4	4	4	5	4	4	3	4	3	3	4	4	4	4	4	3	3	3	4	3	5	4	5	5	5	4	5	4	3	3	3	4	3	3	5	4
2	2	2	2	2	4	1	1	2	4	4	4	4	3	5	5	5	5	5	5	5	5	3	5	5	5	5	4	4	4	4	5	5	5	5	5	5	5	5	5	4	3	3	4	4	4	3	5	5	5
1	1	3	3	1	4	1	1	2	5	5	5	5	4	5	5	5	5	5	5	5	5	5	4	5	5	5	5	4	4	5	5	5	5	5	5	5	4	5	5	5	5	5	5	5	5	5	5	5	5
1	1	1	4	8	4	2	2	3	5	1	1	1	1	1	1	1	1	2	2	1	1	1	1	1	1	1	1	1	1	2	2	4	3	5	5	5	5	5	5	5	5	5	5	5	5	5	5	5	5
1	3	3	2	1	4	1	1	1	4	4	4	4	4	4	4	4	4	4	4	5	5	3	4	5	5	5	5	5	5	5	5	5	4	4	4	4	4	4	4	4	4	4	4	4	4	3	4	4	4
2	5	1	2	2	3	1	1	3	4	4	4	4	4	5	5	5	5	5	5	5	5	5	5	5	5	5	5	5	5	4	4	4	5	4	5	5	5	5	5	4	4	4	4	4	4	4	4	4	4
2	4	3	3	1	3	1	1	3	4	4	4	4	4	4	3	4	4	4	4	4	4	4	4	4	4	5	5	5	5	3	3	4	3	3	3	3	4	4	4	3	3	3	3	2	2	3	3	3	3
2	4	2	1	1	1	1	1	1	4	4	4	4	4	4	4	4	4	5	3	3	3	5	4	4	4	4	4	4	4	3	4	4	3	2	4	4	4	4	4	4	5	5	5	5	5	5	5	5	5
1	2	3	2	1	2	1	1	3	4	4	4	5	4	4	4	4	4	4	4	4	4	4	4	4	4	4	4	4	4	4	4	4	4	4	5	5	4	3	4	4	4	4	3	3	3	5	4	4	4
2	1	1	1	1	4	1	1	3	5	5	5	5	5	5	5	4	4	4	5	5	4	4	4	4	4	4	4	4	4	4	4	4	5	5	5	5	5	5	5	5	5	5	5	5	5	4	5	5	5
2	5	1	1	1	3	1	1	2	3	3	3	3	3	3	3	3	4	4	4	4	4	5	5	5	5	5	5	5	5	4	4	4	2	2	2	2	2	4	2	4	5	5	5	5	5	5	5	5	5
1	3	1	2	1	1	1	1	3	3	3	3	3	3	3	3	3	3	3	3	3	3	3	3	3	3	3	3	3	3	4	4	4	4	4	4	4	4	5	5	5	5	5	5	5	5	5	5	5	5
1	4	3	4	1	2	1	1	1	4	5	5	5	5	5	4	5	5	5	5	5	5	5	5	5	5	5	5	5	5	4	5	5	5	5	5	5	5	5	5	4	5	5	4	4	4	4	4	5	5
1	3	1	3	1	4	1	1	3	3	3	4	4	4	5	4	3	4	5	4	4	4	4	3	4	5	4	5	4	5	4	4	4	4	4	3	3	5	5	5	3	3	4	4	5	3	5	4	3	3
1	3	2	4	1	1	1	1	3	4	4	3	3	3	4	3	4	4	4	4	3	4	4	3	4	3	3	3	3	3	4	3	4	3	4	5	4	3	5	4	4	5	5	4	3	4	5	4	3	4
1	3	2	3	1	2	1	1	3	4	4	4	3	4	5	4	5	4	5	4	4	4	3	4	3	4	5	4	4	4	4	4	4	4	3	4	3	4	5	4	4	4	4	4	4	3	3	4	3	4
2	3	3	4	1	2	1	1	2	4	3	5	4	4	5	4	4	4	5	5	4	5	5	4	4	5	4	4	4	4	4	4	3	5	4	4	4	3	5	5	4	3	3	4	3	5	5	4	3	5
2	1	3	4	1	4	1	1	2	4	4	5	4	4	4	3	4	4	4	4	4	4	4	4	4	5	4	4	4	4	4	4	5	4	3	5	3	3	4	3	3	4	4	4	3	4	5	3	4	4
2	3	2	3	1	3	1	1	2	3	4	4	4	4	5	4	5	4	4	4	5	5	5	4	5	5	4	4	5	4	4	4	3	4	3	5	4	4	5	4	3	4	3	4	3	4	4	4	4	5
1	3	2	3	1	2	1	1	1	4	4	3	4	3	4	5	4	5	4	5	4	5	5	4	5	5	5	4	4	4	5	4	5	4	5	3	4	4	4	3	4	4	3	4	3	3	5	4	4	4
1	4	2	3	1	4	1	1	1	4	5	5	4	4	5	4	4	5	4	4	4	5	4	4	5	4	5	5	4	4	4	4	3	5	4	4	4	3	4	5	3	4	5	4	3	4	5	3	3	3
2	4	2	3	1	2	1	1	3	4	3	4	3	5	4	5	4	5	4	5	5	4	4	5	5	5	4	4	4	4	4	4	4	4	2	3	2	2	2	4	4	4	3	4	4	4	3	3	3	4
1	3	3	3	1	4	1	1	2	4	4	4	4	5	5	4	4	5	4	4	4	4	4	4	4	4	4	4	4	4	4	4	4	3	4	4	5	4	4	5	3	3	5	4	3	5	4	3	5	4
2	1	2	3	1	4	1	1	2	4	3	4	5	4	4	4	4	4	4	4	5	4	5	4	4	5	4	4	4	4	4	4	4	4	3	4	3	3	4	4	4	4	4	3	4	4	4	4	3	3
2	1	3	2	1	4	1	1	2	4	4	5	4	4	4	5	4	5	5	5	4	5	5	4	5	4	4	3	3	4	4	4	3	4	3	5	3	3	5	5	4	3	4	3	3	4	5	3	4	4
2	2	2	3	1	2	1	1	2	4	4	5	5	5	4	4	4	4	5	5	5	4	4	5	5	5	5	4	4	4	4	4	4	4	4	4	3	3	3	4	4	4	3	3	3	4	3	3	3	3
1	4	1	2	1	2	1	1	2	4	5	5	4	4	4	4	4	5	4	5	4	5	4	4	4	5	5	4	4	4	4	5	4	4	4	3	5	4	4	3	3	5	4	4	3	4	3	4	3	4
2	2	2	3	1	3	1	1	2	5	4	5	4	4	5	4	4	4	5	4	4	4	5	5	4	4	5	4	4	5	4	5	4	4	4	4	4	3	4	4	3	3	4	3	4	3	4	4	3	4
2	2	3	3	1	4	1	2	3	4	3	3	3	4	3	4	3	3	3	3	2	2	2	3	3	3	3	2	2	2	4	5	4	4	3	3	3	4	3	4	4	4	4	3	3	3	2	3	3	3
1	3	1	3	2	4	1	1	2	4	4	5	4	4	5	5	4	5	5	4	5	4	4	4	4	5	4	4	4	4	4	4	5	4	3	4	3	3	4	3	3	3	4	3	3	3	4	3	3	4
1	2	2	3	2	3	1	1	3	4	5	4	5	4	5	4	3	4	4	4	4	4	4	4	4	4	3	4	4	4	4	4	4	4	4	5	4	4	5	3	3	4	4	3	4	4	3	4	4	3
1	4	3	4	2	2	1	1	2	4	4	4	4	4	5	4	5	4	4	4	5	5	5	4	4	5	4	4	5	5	4	4	4	4	3	3	4	5	5	5	4	5	3	4	4	4	5	4	4	4
1	2	2	2	2	2	1	1	2	4	4	5	5	5	5	4	4	4	4	4	4	5	5	4	4	5	5	4	4	4	3	3	3	3	4	4	4	4	4	4	4	4	4	3	3	3	4	5	5	4
2	4	2	2	2	4	1	1	2	4	4	4	3	4	4	4	4	4	4	5	4	4	5	4	4	4	5	5	5	5	4	4	4	4	3	4	4	4	5	4	4	4	3	4	5	4	5	4	4	3
2	3	2	3	2	1	1	2	4	4	4	4	5	5	5	5	4	4	4	5	5	4	5	5	5	4	4	3	3	3	5	5	5	4	3	3	4	4	4	5	4	3	4	4	4	3	3	3	3	3
2	3	2	3	2	2	1	1	2	5	4	4	5	4	4	5	4	4	5	4	4	3	4	4	5	5	4	4	3	3	5	4	4	5	4	4	4	3	4	5	4	5	5	4	4	4	4	4	4	5
2	1	1	1	2	1	1	1	3	4	4	4	4	5	5	5	4	4	5	4	4	4	3	4	3	3	4	4	4	4	4	3	3	3	3	3	3	3	5	5	5	5	4	4	5	5	4	4	4	5
1	4	2	2	2	4	1	1	3	4	5	5	4	4	5	4	4	4	3	3	5	5	4	5	5	4	4	4	5	4	4	4	5	3	4	4	3	3	4	3	3	3	4	4	4	4	3	4	4	3
2	4	2	2	2	3	1	1	3	5	5	4	4	5	5	4	4	5	5	4	4	4	5	5	4	4	4	5	5	5	4	4	5	4	4	3	3	3	4	4	3	3	4	4	5	4	3	3	3	4
2	5	2	1	2	1	1	2	1	5	5	5	4	4	4	5	5	5	4	4	4	4	5	5	4	4	4	4	4	4	5	5	5	5	5	5	5	4	4	4	5	5	4	4	4	5	5	5	4	4
1	5	2	2	2	3	1	1	2	4	5	5	5	5	4	4	4	4	4	4	4	5	5	5	5	5	5	5	5	5	5	5	5	5	5	5	5	5	5	5	5	5	5	5	5	5	5	5	5	5
1	1	3	4	1	4	1	1	2	5	5	5	4	5	4	4	5	4	5	5	5	4	5	4	5	4	5	5	4	4	5	4	5	5	5	5	5	5	5	5	4	5	4	5	5	5	5	5	4	4
1	3	3	3	8	3	1	2	2	4	3	5	5	5	5	5	5	5	4	4	4	4	4	4	5	5	5	5	5	5	4	4	4	4	3	5	5	5	5	5	4	4	5	5	5	5	5	5	5	5
2	4	1	1	2	4	1	1	2	5	4	4	4	5	5	5	5	5	5	5	5	5	5	5	5	5	5	5	5	5	5	5	5	5	4	4	4	4	4	4	5	5	5	5	5	5	5	5	5	5
2	4	2	1	2	4	1	1	3	5	3	5	5	5	5	5	5	5	5	5	5	5	5	5	5	5	3	3	3	3	3	3	3	5	3	5	5	5	5	5	5	5	5	5	5	5	5	5	5	5
2	3	2	3	1	3	1	1	1	4	3	4	5	4	4	3	5	5	5	5	4	5	5	5	5	5	5	5	4	3	5	5	5	4	3	4	5	4	4	3	5	5	5	5	5	5	5	5	5	5
1	1	1	1	8	4	1	1	3	4	4	5	5	5	5	5	5	5	5	5	5	5	5	5	5	5	5	5	5	5	5	5	5	4	4	5	5	5	5	5	5	5	5	4	4	4	3	3	5	5
2	1	3	3	2	4	1	1	1	3	3	3	5	5	5	5	5	5	4	4	3	3	3	5	5	5	5	5	5	5	4	3	3	5	5	5	4	4	3	3	4	5	5	5	5	5	3	3	5	5
2	1	3	4	2	3	1	1	2	4	4	4	5	5	4	5	5	5	5	5	5	5	5	5	5	5	5	5	5	3	5	5	5	4	4	5	3	5	4	4	4	5	4	5	5	5	4	5	5	5
1	1	2	3	2	4	1	1	2	5	5	5	4	5	5	5	5	5	4	5	4	4	5	5	5	5	5	5	5	5	5	5	5	5	5	5	5	5	5	5	4	5	5	5	4	4	5	5	5	5
1	2	2	2	2	4	1	2	3	4	4	4	5	5	5	5	5	5	5	5	5	5	5	5	5	5	5	5	5	5	4	4	4	4	4	4	5	5	5	5	5	5	5	5	5	5	5	5	5	5
1	1	3	4	4	1	1	1	5	4	5	5	5	5	5	5	5	5	5	5	4	4	5	5	5	5	5	5	5	5	5	5	5	5	4	5	5	5	5	5	5	5	5	5	4	4	5	5	5	5
2	2	2	2	2	3	1	1	3	4	5	4	4	4	4	4	5	5	5	5	5	5	5	5	5	5	5	5	5	5	5	5	5	4	3	4	4	4	4	4	5	5	5	5	5	5	5	5	5	5
1	5	2	2	1	2	1	1	2	5	4	4	4	4	4	4	4	4	4	4	4	5	5	5	4	4	4	4	4	4	5	4	4	5	5	5	5	5	5	4	4	4	4	4	4	5	5	5	4	4
1	3	2	2	1	2	1	1	2	5	4	4	4	4	5	5	5	5	5	5	5	3	5	5	5	5	4	4	4	4	5	5	5	5	5	5	5	5	4	4	4	4	4	4	4	3	4	4	4	4
1	5	2	2	1	2	1	1	2	5	4	4	4	5	5	5	5	5	5	5	5	5	4	4	4	5	5	5	5	5	5	4	4	5	5	5	5	4	4	4	4	4	4	4	4	4	4	4	4	4
1	4	1	2	1	2	1	1	1	5	4	4	4	5	5	5	4	4	4	4	4	5	5	5	5	5	5	5	5	5	4	5	5	4	4	4	4	4	4	4	4	4	4	4	4	4	4	4	4	4
2	5	2	2	1	3	1	1	1	5	4	4	4	4	5	5	5	5	5	5	5	5	5	4	4	4	5	5	5	5	5	4	4	4	4	4	4	4	4	4	4	4	4	4	4	4	4	4	4	4
1	5	2	2	1	2	1	1	1	5	4	4	4	4	5	5	5	5	4	4	4	4	5	5	5	4	4	4	4	4	5	4	4	4	4	4	4	4	4	4	4	4	4	4	3	3	3	3	3	3
2	5	2	2	1	2	1	1	1	5	4	4	4	4	4	5	4	4	4	4	5	5	5	5	5	5	5	5	5	5	5	4	4	5	5	5	5	5	5	5	5	5	5	5	4	4	4	4	4	4
1	5	3	2	1	2	1	1	1	4	4	4	4	5	5	5	4	4	4	4	4	5	5	4	4	4	4	4	4	5	4	5	5	4	4	4	4	5	5	5	4	4	4	4	4	5	5	4	4	4
1	5	2	2	1	2	1	1	1	5	4	4	4	4	4	5	5	5	5	5	4	4	4	5	5	4	4	5	5	5	5	4	4	5	5	5	5	5	5	5	5	5	5	4	4	4	4	4	4	4
2	5	2	2	1	2	1	1	1	5	4	4	4	4	4	4	5	5	5	4	4	4	5	5	5	5	5	4	4	4	4	3	5	4	4	4	4	4	4	4	4	4	4	4	4	4	4	4	4	4
1	3	2	2	1	2	1	1	2	4	5	5	5	5	4	4	5	5	5	4	4	4	5	5	5	5	5	5	5	5	5	4	4	4	4	4	4	4	5	5	4	4	4	5	5	5	4	4	4	4
1	5	1	2	1	2	1	1	3	3	3	3	3	3	4	4	5	5	5	5	5	5	5	5	5	5	5	5	5	5	5	4	4	2	2	2	2	2	2	3	1	1	1	3	1	3	3	1	1	3
1	5	2	3	1	5	1	1	2	4	5	4	4	3	4	5	4	5	5	4	5	4	4	3	4	3	4	4	3	3	2	2	2	3	4	4	5	4	5	4	5	4	4	4	4	5	5	4	5	4
1	4	2	3	1	2	1	1	1	3	3	2	2	3	3	2	2	3	3	2	2	3	4	5	5	4	4	5	5	5	2	2	2	5	4	4	5	5	5	4	4	5	5	5	4	4	3	4	4	5
2	4	3	4	1	2	1	1	2	3	4	3	3	4	4	3	3	4	4	4	4	5	5	4	4	5	5	5	4	4	2	2	2	4	5	5	4	5	5	4	4	3	4	4	4	5	4	4	5	5
2	5	2	2	1	2	1	1	2	3	3	2	2	3	3	2	2	3	3	3	2	2	3	4	4	5	5	5	5	5	3	3	3	4	4	5	5	4	4	5	5	4	4	5	5	4	5	5	4	4
1	5	2	3	1	2	1	1	2	3	3	4	4	4	5	5	3	3	3	3	4	4	5	5	4	4	5	5	4	4	3	3	4	4	4	4	5	5	5	4	4	3	4	4	5	5	4	4	5	5
1	5	2	2	1	2	1	1	2	3	4	4	3	3	2	2	3	3	4	4	4	5	5	4	4	5	5	4	4	5	4	4	5	4	4	5	5	4	4	5	4	5	5	4	4	5	4	5	5	4
2	2	2	3	1	2	1	1	3	3	3	4	4	2	2	3	3	4	4	5	5	4	5	5	4	4	5	5	5	5	4	4	4	4	3	3	2	2	3	3	2	2	3	3	2	2	2	2	2	2
2	4	2	1	1	2	1	1	4	3	3	4	4	5	5	4	4	5	5	4	4	3	4	4	4	5	5	4	4	4	1	1	1	3	3	2	2	3	3	2	2	2	3	3	3	2	2	3	3	3
1	5	2	2	1	2	1	1	2	4	4	3	3	2	2	3	3	4	4	4	5	5	4	4	3	3	3	4	4	5	3	3	2	4	4	5	5	4	4	5	5	4	4	5	5	4	5	5	4	4
2	5	2	2	1	3	1	1	2	3	3	4	3	3	4	4	4	5	5	4	4	5	4	5	5	4	4	5	5	5	2	2	1	4	5	4	4	5	5	4	5	5	5	4	4	5	4	5	5	5
2	4	2	2	1	3	1	1	1	3	4	4	3	3	4	4	5	5	4	4	3	3	4	5	5	4	4	5	5	5	1	1	1	4	4	5	5	4	4	5	5	4	4	5	5	4	5	5	4	4
2	3	1	2	1	1	1	1	2	4	4	3	3	3	3	5	5	5	5	5	4	5	4	5	5	5	5	5	5	5	3	3	3	4	4	4	3	3	4	4	4	4	4	4	4	4	4	4	4	4
1	3	3	2	1	3	1	1	3	3	3	3	3	3	3	5	5	5	5	5	5	5	4	4	4	5	5	5	5	5	3	3	3	4	4	3	3	3	3	4	4	4	4	4	4	4	4	4	4	4
1	3	1	2	1	3	1	1	2	3	3	3	3	3	3	5	5	5	5	5	5	4	5	5	5	5	5	5	5	5	3	4	4	3	3	4	3	3	3	4	4	4	4	4	4	4	4	4	4	4
2	2	2	2	1	4	1	1	3	4	4	4	4	3	4	5	5	5	5	5	4	4	4	4	4	4	5	5	5	5	3	3	3	3	3	3	3	3	3	4	3	3	3	3	3	4	4	5	5	5
1	5	1	2	1	2	1	1	2	4	4	4	4	4	4	4	4	4	4	4	3	4	3	4	4	4	4	4	4	3	4	4	4	4	4	4	4	4	4	4	4	4	4	4	4	4	4	5	5	5
1	3	1	3	1	3	1	1	4	3	3	3	3	3	3	5	5	5	5	5	5	5	5	5	5	5	5	5	5	5	3	3	3	2	2	3	2	2	3	3	3	3	3	3	3	3	3	3	3	3
2	3	2	2	1	3	1	1	2	4	4	4	4	4	4	5	5	5	5	5	4	4	5	5	5	5	5	5	5	5	3	3	3	4	4	4	4	4	4	4	5	5	5	5	5	5	5	5	5	5
2	5	1	2	1	4	2	2	3	4	4	4	4	4	4	4	3	3	3	3	4	4	3	4	4	4	4	4	4	3	3	3	3	4	5	4	4	4	3	4	3	3	3	3	4	4	4	4	4	5
1	3	2	2	1	3	1	1	3	4	4	4	4	4	4	4	4	4	4	4	4	4	4	4	4	4	4	4	4	4	3	4	4	4	1	4	1	4	4	4	4	4	4	4	4	4	4	4	4	5
1	3	1	2	1	1	1	1	3	4	4	4	4	4	4	4	4	4	4	4	4	4	4	4	4	4	4	4	4	4	3	4	4	4	4	4	4	4	4	4	4	4	4	4	4	4	4	4	4	4
2	5	1	3	1	4	1	1	2	4	4	4	4	4	4	4	4	4	4	4	4	5	4	5	5	5	5	5	4	4	4	4	4	5	5	5	5	5	5	5	5	5	5	5	5	5	4	5	5	5
2	1	2	3	1	4	1	1	3	4	4	4	4	4	4	4	4	4	4	4	4	3	3	4	4	4	4	4	4	3	4	4	4	4	4	4	4	3	3	3	3	3	3	4	4	4	4	4	4	4
1	2	3	4	1	1	1	1	2	4	3	3	3	4	4	4	4	4	4	4	4	4	4	4	4	4	4	4	4	4	4	4	4	4	4	4	4	4	4	4	4	4	4	4	3	4	3	4	4	4
2	3	2	2	1	4	1	2	3	4	4	4	4	4	4	4	4	4	4	4	3	4	4	4	4	5	4	5	4	3	3	3	4	4	5	5	5	5	5	5	3	3	3	3	4	4	2	4	4	4
1	5	1	2	1	4	1	1	4	4	4	4	4	4	4	4	4	4	4	4	4	4	4	4	4	4	4	4	4	4	3	3	3	4	4	4	3	3	3	3	3	3	3	2	3	2	4	4	4	4
1	4	3	2	1	2	1	1	3	4	4	4	4	4	4	4	4	4	5	5	5	5	4	4	4	4	4	4	4	4	4	4	4	4	4	4	4	4	3	4	4	4	4	4	4	4	4	4	4	4
2	3	2	3	1	1	1	1	1	4	4	4	4	4	4	4	4	4	4	4	4	4	4	4	4	4	3	4	4	4	4	4	4	5	5	5	4	4	4	4	4	4	4	4	4	5	5	4	4	5
2	3	1	2	1	4	1	1	2	4	4	4	3	3	3	5	5	5	5	5	5	4	4	5	5	5	5	5	5	5	3	3	3	4	4	4	3	3	3	4	4	4	4	4	3	4	4	4	4	4
1	2	2	1	1	1	1	1	3	3	3	3	3	3	4	4	5	5	5	5	5	5	5	5	5	5	5	5	5	5	3	3	3	4	2	4	4	4	4	4	4	4	4	4	3	4	3	3	3	3
2	3	2	2	1	1	1	1	2	3	3	3	4	3	4	5	5	5	5	5	5	5	5	5	5	5	5	5	5	5	3	3	3	4	4	4	4	3	4	4	4	4	4	4	4	4	4	5	4	4
1	2	1	2	1	3	1	1	2	4	4	4	3	3	4	4	5	5	5	5	5	5	5	4	5	5	5	5	5	5	4	4	4	4	3	3	2	3	3	4	4	4	3	4	3	4	3	4	4	4
2	3	2	3	1	2	1	1	2	4	4	4	3	3	4	5	5	4	4	5	4	4	3	4	4	5	5	5	4	4	3	3	3	4	3	4	3	4	3	5	4	4	4	4	4	5	4	4	4	5
1	2	3	5	2	3	1	1	3	5	5	5	5	5	5	5	5	3	4	4	4	4	4	4	4	4	4	4	4	4	5	5	5	3	3	3	4	4	4	4	4	4	4	4	4	4	4	4	4	4
1	4	3	2	2	1	1	1	2	4	4	4	4	4	4	4	4	4	4	4	4	4	4	4	4	4	4	4	4	4	4	4	4	3	3	3	4	4	4	4	4	4	4	4	4	4	4	4	4	4
1	3	2	4	8	2	1	1	3	3	3	3	3	3	3	3	3	3	3	3	3	3	3	3	3	3	3	3	3	3	3	3	3	3	2	3	3	3	4	4	4	4	4	4	4	4	4	4	4	2
1	5	1	2	2	4	1	1	2	4	4	4	4	4	4	3	3	3	4	5	4	3	4	4	4	4	4	4	4	4	4	5	5	4	4	4	4	4	4	4	4	4	4	4	4	4	4	4	4	4
1	4	2	3	8	3	1	1	3	3	3	3	3	3	3	3	3	3	3	3	3	3	3	3	3	3	3	3	3	3	3	3	3	3	1	4	3	4	4	4	4	4	4	4	4	4	4	4	4	4
2	2	2	3	2	4	1	1	2	5	5	5	5	5	5	5	4	4	4	4	4	4	4	5	5	5	5	5	5	5	4	4	4	4	4	4	5	5	5	5	4	4	5	5	5	5	5	5	5	5
2	3	1	3	4	1	1	1	3	5	5	5	5	5	5	4	5	5	4	4	4	4	4	4	4	4	4	4	4	4	2	4	4	5	5	5	5	5	5	3	5	5	3	4	4	3	5	4	4	4
2	2	3	4	4	3	1	1	3	5	5	5	5	5	5	4	4	4	4	4	4	4	4	4	4	4	4	4	4	3	2	4	4	5	4	5	5	5	4	3	4	4	3	4	4	3	4	4	4	4
2	2	3	4	4	3	1	1	2	4	4	4	4	4	4	4	4	4	4	4	4	4	4	4	4	4	4	4	4	4	3	5	5	4	4	4	4	4	4	3	4	4	3	4	4	3	5	4	5	5
1	5	1	2	4	3	1	1	3	5	4	5	5	5	5	4	5	5	5	5	5	4	3	4	4	4	4	4	4	4	3	5	5	5	4	5	5	5	5	3	5	5	4	4	4	3	4	4	5	4
1	2	3	5	4	3	1	1	2	4	4	4	4	4	4	4	4	4	4	4	4	4	4	4	4	4	4	4	4	4	3	4	4	5	4	5	5	4	5	4	5	5	5	5	5	4	4	4	4	4
2	2	2	3	4	1	1	1	3	5	5	5	5	5	5	5	5	5	4	4	4	5	5	5	5	5	5	5	5	5	4	4	4	4	4	4	4	4	4	4	4	4	4	4	4	4	4	4	4	4
2	1	3	3	4	3	1	1	2	5	5	5	5	5	5	4	5	5	5	5	5	5	5	5	5	5	5	5	5	5	4	4	4	4	4	4	4	4	4	3	4	4	4	4	4	4	4	4	4	4
1	4	1	5	8	2	1	1	3	4	4	4	4	4	4	4	4	4	4	4	4	4	4	4	4	4	4	4	4	4	4	4	4	3	2	4	4	4	4	4	4	4	4	4	4	4	4	4	4	3
1	2	3	4	4	3	1	1	2	5	5	5	5	5	5	4	5	5	5	5	5	5	5	5	5	5	5	5	5	5	5	5	5	4	4	4	4	4	4	4	4	4	4	4	4	4	4	4	4	4
2	2	1	3	4	1	1	1	4	4	4	4	4	4	4	4	4	4	4	4	4	4	4	4	4	4	4	4	4	4	3	5	5	5	5	5	4	4	5	3	5	5	4	4	4	3	5	5	4	4
1	5	1	2	8	2	1	1	3	3	3	4	4	4	4	4	4	4	4	4	4	4	4	4	4	4	4	4	4	4	4	4	4	3	3	4	3	3	3	4	4	4	4	4	4	4	4	4	4	4
2	3	4	3	8	2	1	1	3	3	3	3	3	3	3	3	3	3	3	3	3	3	3	3	3	3	3	3	3	3	3	3	3	3	2	4	2	4	4	4	4	4	4	4	4	4	4	4	4	4
2	1	2	4	8	3	1	1	3	3	3	3	3	3	3	3	3	3	3	3	3	3	3	3	3	3	3	3	3	3	3	3	3	4	2	4	4	4	4	4	4	4	4	4	4	4	4	4	4	4
2	3	1	1	8	4	1	1	3	4	4	4	4	4	4	4	4	4	4	4	4	4	4	4	4	4	4	4	4	4	3	3	3	4	2	4	4	4	4	4	4	4	3	4	4	4	4	4	4	4
2	5	1	2	8	2	1	1	2	4	4	4	3	4	4	4	4	4	4	4	4	4	4	4	4	4	4	4	4	4	3	4	4	4	4	4	4	4	4	5	5	5	5	4	4	4	3	4	4	4
2	5	3	3	8	2	1	1	2	4	4	4	4	4	4	4	4	4	4	4	4	4	4	4	4	4	4	4	4	4	3	3	3	4	3	4	4	4	4	4	4	4	4	4	5	4	4	4	4	4
2	4	2	2	8	2	1	1	2	4	4	4	4	4	5	3	4	4	4	4	4	4	4	4	4	4	5	5	4	4	4	4	4	4	4	4	4	4	5	4	4	4	4	4	4	4	4	5	5	5
2	5	1	1	8	4	1	1	3	3	3	3	3	3	3	3	3	3	3	3	3	3	3	3	3	3	3	3	3	3	3	3	3	4	2	4	3	3	3	4	4	4	4	4	4	4	4	3	3	3
1	1	3	5	1	3	1	1	1	4	5	4	5	4	5	4	4	5	5	5	5	4	5	5	5	5	5	5	4	4	5	5	5	4	5	5	4	4	4	3	4	4	4	4	4	4	3	4	4	4
2	5	1	5	2	2	1	1	2	4	4	4	4	4	4	4	4	4	4	4	4	4	4	4	4	4	4	4	4	4	4	4	4	4	2	4	4	4	4	5	5	5	5	5	5	5	5	4	4	4
2	2	1	3	2	4	1	1	1	3	3	3	3	3	3	3	3	3	3	3	3	3	3	3	3	3	3	3	3	3	3	4	3	4	4	4	4	4	4	4	4	4	4	4	4	4	4	4	4	4
1	5	1	1	2	4	1	1	1	5	5	5	5	5	5	5	5	5	5	5	5	5	5	5	5	5	5	5	5	5	4	4	4	4	4	4	4	4	4	4	4	4	4	4	4	4	4	4	4	4
2	1	2	2	2	4	1	1	1	5	5	5	5	5	5	5	5	5	5	5	5	5	4	4	3	4	4	5	5	4	4	5	5	3	3	4	3	4	5	4	4	5	5	4	5	5	5	4	5	4
2	5	1	1	8	3	1	1	3	4	4	5	4	4	3	4	4	4	4	5	4	4	3	4	5	5	5	5	4	4	3	4	4	4	4	4	4	4	4	3	4	4	4	4	5	4	5	4	4	5
1	5	1	2	2	2	1	1	1	4	4	4	4	4	4	5	5	5	4	4	3	3	4	4	4	4	4	4	4	4	4	4	4	4	4	4	4	4	4	4	4	4	4	4	4	4	4	4	4	4
2	5	1	2	2	3	1	1	1	5	5	5	5	5	5	5	5	5	5	5	5	5	5	5	5	4	4	4	4	4	5	5	5	4	4	4	4	4	4	4	4	4	4	4	4	4	4	4	4	4
2	2	4	5	4	3	1	1	2	4	4	4	4	4	4	4	4	4	4	4	4	4	4	4	4	4	4	4	4	4	3	5	5	3	3	3	3	3	3	3	4	4	4	4	4	4	4	4	4	4
2	3	1	3	2	4	1	1	3	4	4	4	4	4	4	4	4	4	4	4	4	4	4	4	4	4	4	4	4	4	4	3	4	4	4	4	4	4	4	4	4	4	4	4	4	4	4	4	4	4
1	1	2	3	2	4	1	1	2	4	4	4	4	4	4	4	4	4	4	4	4	4	4	4	4	4	4	4	4	4	4	4	4	4	4	4	4	4	4	4	4	4	4	4	4	4	4	4	4	4
2	3	1	3	2	1	1	1	4	4	4	4	4	4	4	4	4	4	4	4	4	4	4	4	4	4	4	4	4	4	4	4	4	5	5	5	5	5	4	4	4	4	4	4	4	4	4	4	4	4
2	5	1	1	2	4	1	1	2	4	4	4	4	4	4	4	4	4	4	4	4	4	4	4	4	4	4	4	4	4	5	5	5	4	4	4	4	4	4	4	4	4	4	4	5	5	5	5	5	5
2	2	3	4	4	3	1	1	1	4	4	4	4	4	4	4	4	4	4	4	4	4	4	4	4	4	4	4	4	4	4	4	4	4	4	4	4	4	4	4	4	4	4	4	4	4	4	4	4	4
2	5	1	1	2	4	1	1	2	4	4	4	4	4	4	4	4	4	4	4	4	4	4	4	4	4	4	4	4	4	5	5	5	4	4	4	4	4	4	4	4	4	4	4	4	4	4	4	4	4
2	2	2	1	4	3	1	1	2	4	4	4	4	4	4	4	4	4	4	4	4	4	4	4	4	4	4	4	4	4	3	4	4	4	4	4	4	4	4	4	4	4	4	4	4	4	4	4	4	4
2	5	1	1	2	4	1	1	2	4	4	4	4	4	4	4	4	4	4	4	4	4	4	4	4	4	4	4	4	4	5	5	5	4	4	4	4	4	4	4	4	4	4	4	4	4	4	4	4	4
1	5	1	2	8	4	1	2	2	4	4	4	4	4	4	4	4	4	4	4	4	4	4	4	4	4	4	4	4	4	4	3	3	4	4	4	4	4	4	4	4	4	4	4	4	4	4	4	4	4
1	3	3	5	2	4	1	1	1	5	5	5	4	4	4	5	5	5	5	5	4	5	3	5	5	5	5	5	5	5	5	5	5	4	4	4	4	4	4	4	4	4	4	4	4	4	4	4	4	4
1	3	1	5	4	4	1	1	2	4	4	4	4	4	4	4	4	4	4	4	4	4	4	4	4	4	4	4	4	4	3	4	4	4	4	4	4	4	4	4	4	4	4	4	4	4	4	4	4	4
1	5	1	3	2	4	1	1	2	4	4	4	4	4	4	4	4	4	4	4	4	4	4	4	4	4	4	4	4	4	4	4	4	4	4	4	4	4	4	4	4	4	4	4	4	4	4	4	4	4
1	5	2	3	2	3	1	1	1	4	4	3	5	5	5	5	5	5	5	5	5	5	5	5	5	5	5	5	5	5	4	4	3	4	4	4	4	4	4	4	4	4	4	4	4	4	4	4	4	4
1	3	1	3	2	4	1	1	2	4	4	4	4	4	4	4	4	5	5	5	4	4	4	4	4	5	5	5	4	4	4	4	4	4	4	3	3	3	3	4	4	4	4	4	4	4	4	4	4	4
1	2	2	4	2	4	1	1	1	4	4	4	4	4	5	5	4	5	4	5	5	4	4	4	4	4	4	4	4	4	4	4	4	4	4	4	4	4	4	4	4	4	4	4	4	4	4	4	4	4
1	5	1	5	1	3	1	2	1	4	4	4	4	4	4	4	5	5	5	5	4	4	3	4	4	4	4	4	4	4	4	5	5	4	4	4	5	5	5	5	5	5	5	5	5	5	5	4	4	4
2	3	1	3	1	2	1	1	2	4	4	4	4	5	5	4	4	4	4	4	4	4	4	4	4	4	4	4	4	4	3	4	4	4	4	4	4	4	4	5	5	5	5	5	5	5	4	5	5	5
2	4	1	5	1	4	1	1	2	5	5	5	5	4	4	4	4	4	4	4	4	4	4	5	5	5	5	5	4	4	4	5	5	5	5	5	4	4	4	4	4	4	4	4	4	5	5	5	5	5
2	4	3	1	1	3	1	1	1	4	4	4	4	4	5	4	5	5	5	5	5	5	5	4	4	4	4	4	4	4	4	5	5	4	2	4	3	3	3	5	4	4	4	4	4	4	4	4	4	4
2	5	1	5	1	2	1	1	1	4	4	4	4	4	4	4	4	4	4	4	4	4	3	4	5	5	5	5	5	3	4	5	5	4	4	4	4	4	4	4	4	4	4	4	4	4	4	4	4	4
2	4	1	5	1	2	1	1	2	3	3	4	4	4	4	4	4	4	4	4	4	4	4	4	4	4	4	4	4	4	3	4	4	4	4	4	5	5	5	5	5	4	4	4	4	4	5	5	5	5
2	5	1	4	1	2	1	1	1	3	3	3	3	3	3	4	4	4	4	4	4	4	3	3	3	3	3	3	3	3	4	4	4	3	3	3	3	3	3	3	3	3	3	3	3	3	3	3	3	3
2	5	1	4	1	2	2	2	2	4	4	4	4	4	4	4	4	4	4	4	4	4	4	4	4	4	4	4	4	4	3	4	4	4	4	4	4	4	4	3	4	4	4	4	4	4	3	4	4	4
2	5	3	5	1	2	1	1	1	5	5	5	5	5	5	5	5	5	5	5	5	5	5	5	5	5	5	5	5	5	4	5	5	4	5	5	4	4	4	5	4	4	4	4	4	4	4	4	4	4
1	5	2	4	1	2	1	1	2	4	4	4	4	4	4	4	4	4	4	4	4	4	4	4	4	4	4	4	4	4	4	4	4	4	4	4	4	4	4	4	4	3	4	4	4	4	5	5	5	5
1	5	1	4	1	2	1	1	1	4	4	4	4	4	4	4	4	4	4	4	4	4	4	4	4	4	5	4	4	4	5	5	5	4	4	4	4	4	4	5	5	5	5	5	5	5	5	5	5	5
2	4	2	2	1	2	1	1	3	4	4	4	4	4	4	4	4	4	4	4	4	4	3	4	4	4	4	4	4	4	4	5	5	4	4	4	4	4	4	4	4	5	5	5	5	5	4	5	5	5
2	2	3	4	1	1	1	1	2	4	4	4	4	4	4	4	4	4	4	4	4	4	3	4	4	4	4	4	4	4	4	4	4	4	4	4	4	4	4	3	4	4	4	4	4	4	4	4	4	4
2	4	2	5	1	2	1	1	1	4	4	4	4	4	4	4	4	4	4	4	4	4	3	5	5	5	5	5	4	4	4	5	5	5	5	5	3	3	3	3	3	3	3	3	3	3	3	3	4	4
2	1	3	3	3	1	1	1	2	4	3	4	4	4	4	4	4	4	4	4	4	3	4	4	5	4	5	4	4	3	3	4	4	4	4	4	4	4	4	3	4	3	4	4	4	4	5	4	5	5
1	5	1	4	8	2	1	1	3	3	3	4	4	4	3	4	3	3	3	3	3	3	3	4	4	3	3	4	4	3	4	4	4	5	5	5	4	4	4	5	4	4	4	5	5	5	4	4	4	4
1	5	1	5	2	2	1	1	3	4	4	4	4	4	4	4	4	4	4	4	4	4	4	4	4	4	4	4	4	3	4	4	4	5	5	5	4	4	3	3	3	3	3	3	3	3	5	4	4	4
1	5	1	4	2	2	1	1	2	4	4	4	4	4	4	4	4	4	4	4	4	4	4	4	4	4	4	4	4	4	4	4	4	4	4	4	4	4	4	4	4	4	4	4	4	4	4	4	4	4
2	3	1	3	2	4	1	1	3	4	4	4	4	4	4	4	4	4	4	4	4	4	4	4	4	4	4	4	4	4	4	5	5	5	5	5	4	4	5	5	5	5	5	5	5	5	5	5	5	5
2	4	2	4	2	2	1	1	2	4	4	4	4	4	4	4	4	5	4	4	4	4	4	4	4	4	5	4	4	4	4	5	5	4	4	4	4	4	4	4	4	4	4	4	4	4	4	4	4	4
1	5	1	4	2	2	1	1	2	5	4	5	4	4	4	4	4	4	4	4	4	4	4	4	4	4	4	4	4	4	4	4	4	4	4	4	5	5	5	5	5	5	5	5	5	5	5	4	4	4
1	5	1	3	8	3	1	1	2	5	5	5	4	1	5	5	5	4	5	5	4	3	5	5	5	5	5	5	5	5	4	5	3	4	4	4	1	4	4	3	4	4	4	4	4	4	4	4	4	4
1	5	3	3	8	2	1	1	3	3	3	3	4	4	5	5	4	4	5	5	5	5	5	4	4	4	4	5	3	4	5	4	5	5	5	5	5	5	5	5	5	5	5	2	5	3	5	5	5	5
2	4	2	2	8	3	1	1	2	5	5	5	5	5	5	4	5	5	5	5	4	5	5	5	5	5	5	5	3	5	5	5	5	4	4	4	4	4	4	4	4	4	4	4	4	4	4	4	4	4
2	4	2	3	8	4	2	2	3	5	5	5	5	5	5	5	5	5	5	5	5	5	5	5	5	5	5	5	5	5	3	5	5	4	4	4	4	4	4	4	4	4	4	4	4	4	4	4	4	4
1	5	2	4	1	4	1	1	1	4	4	4	4	4	4	4	4	4	4	4	4	4	3	4	4	4	4	4	4	4	4	4	4	4	4	4	4	4	4	4	4	4	4	4	4	4	3	4	4	4
1	5	3	5	1	5	1	1	1	4	4	4	4	4	4	5	5	5	5	5	5	5	5	5	5	5	5	5	5	5	3	4	4	4	4	4	4	4	4	4	4	4	4	4	4	4	4	4	4	4
1	1	3	2	8	4	1	1	2	4	4	4	4	5	5	5	5	5	5	5	5	5	5	4	4	4	4	4	4	4	5	5	5	3	3	3	3	3	3	3	3	3	3	3	3	3	3	3	3	3
2	5	1	2	8	3	1	1	2	4	4	5	5	5	5	5	5	5	5	5	5	5	5	5	5	5	5	5	5	5	4	4	5	3	3	3	3	3	3	3	3	3	3	3	3	3	3	3	3	3
1	4	2	2	8	3	1	1	1	4	4	5	4	4	4	4	4	5	5	5	5	5	3	5	4	4	4	4	4	4	2	4	5	4	4	4	4	4	4	4	4	4	4	4	4	4	4	4	4	4
2	5	1	3	1	3	1	1	1	4	4	4	4	4	4	4	4	4	4	4	4	4	3	4	4	4	4	4	4	4	4	4	4	4	4	4	4	4	4	4	4	4	4	4	4	4	4	4	4	4
2	5	1	3	1	1	1	1	1	3	3	3	3	3	3	4	4	4	4	4	4	4	3	4	4	4	4	4	4	3	3	4	4	4	4	4	4	4	5	5	5	5	5	5	5	5	5	5	5	5
1	5	1	4	1	3	1	1	2	3	3	3	3	3	3	3	3	3	3	3	3	3	3	3	3	3	3	3	3	3	2	4	4	4	4	4	4	4	4	4	4	4	4	4	4	4	4	4	4	4
2	2	4	5	1	3	1	1	2	4	4	4	3	3	4	4	4	4	4	4	4	4	3	4	4	4	4	4	4	3	2	4	4	5	4	5	4	4	5	4	5	5	5	5	4	5	4	5	5	5
1	2	3	5	1	3	1	1	2	4	4	4	3	3	4	3	4	4	4	4	3	4	2	4	4	4	4	4	4	3	2	4	5	5	5	5	4	4	5	4	5	5	5	5	4	5	4	5	5	5
2	3	3	4	1	3	1	1	1	4	4	4	4	3	4	4	4	4	4	4	4	4	3	4	4	4	4	4	4	3	4	4	4	4	4	4	4	4	4	4	4	4	4	4	4	4	4	4	4	4
2	4	1	3	1	3	1	1	1	4	4	4	4	4	4	4	4	4	4	4	4	4	3	4	4	4	4	4	4	4	2	4	4	4	4	4	4	4	4	4	4	4	4	4	4	4	4	4	4	4
2	5	1	1	1	4	1	1	2	4	4	4	4	4	4	4	4	4	4	4	4	4	3	4	4	4	4	4	4	3	1	4	4	4	4	4	4	4	4	4	4	4	4	4	4	4	4	4	4	4
1	5	1	3	1	3	1	1	2	4	4	4	4	4	4	4	4	4	4	4	4	4	3	4	4	4	4	4	4	3	1	4	4	4	4	4	4	4	4	4	4	4	4	4	4	4	4	4	4	4
2	3	2	2	1	3	1	1	2	3	3	3	3	3	3	3	4	4	4	4	4	4	4	4	4	4	4	4	4	3	2	4	4	4	4	4	4	4	4	4	4	4	4	4	4	4	4	4	4	4
2	5	1	4	1	3	1	1	1	4	4	4	4	4	4	4	4	4	4	4	4	4	3	4	4	4	4	4	4	4	4	5	5	4	4	4	4	4	4	4	4	4	4	4	4	4	4	4	4	4
2	4	1	3	1	4	1	1	1	4	4	4	4	4	4	4	4	4	4	4	4	4	3	4	4	4	4	4	4	4	3	4	4	4	4	4	4	4	4	3	4	4	4	4	4	4	4	4	4	4
1	5	1	4	1	3	1	1	1	5	5	5	5	5	5	5	5	5	5	5	5	5	3	4	4	4	4	4	4	4	4	5	5	4	4	4	4	4	4	4	4	4	4	4	3	4	4	4	4	4
1	4	1	3	1	3	1	1	1	4	4	4	4	4	4	4	4	4	4	4	4	4	2	4	4	4	4	4	4	4	2	4	4	4	4	4	4	4	4	4	4	4	4	4	4	4	3	4	4	4
1	2	3	5	1	3	1	1	1	4	4	4	4	4	4	3	4	4	4	4	3	4	4	4	4	4	4	4	4	3	3	4	4	4	4	4	4	4	4	4	4	4	4	4	4	4	4	4	4	4
1	4	2	3	8	3	1	1	2	5	5	5	5	5	5	5	5	5	5	5	5	5	5	5	5	5	5	5	5	5	4	5	5	5	5	5	5	5	5	5	4	4	4	5	5	5	5	5	5	5
1	5	1	4	8	2	1	1	1	5	5	5	5	5	5	5	5	5	5	5	5	5	5	5	5	5	5	5	5	5	4	5	5	4	4	4	4	4	4	4	4	4	4	4	4	4	4	4	4	4
1	4	2	5	8	1	1	2	1	5	5	5	5	4	4	5	4	4	5	5	5	4	4	5	5	5	4	4	4	4	3	3	4	3	3	3	3	3	4	3	3	4	4	4	4	4	4	4	4	4
1	4	1	3	1	3	1	1	1	4	4	4	4	4	4	4	4	4	4	4	4	4	4	4	5	5	5	4	4	4	3	4	4	4	4	4	4	4	4	4	4	4	4	4	4	4	4	4	4	4
2	5	3	3	8	3	1	1	1	5	5	5	5	5	5	5	5	5	5	5	5	5	5	5	5	5	5	5	5	5	5	5	5	4	4	4	4	4	4	3	4	4	4	4	4	4	4	4	4	4
1	5	1	3	1	2	1	1	2	4	4	4	4	4	4	4	4	4	4	4	4	4	4	5	5	5	5	5	5	4	4	4	4	4	2	4	4	4	4	4	4	4	4	4	4	4	4	5	5	5
2	2	3	4	1	4	1	1	3	4	4	4	4	4	4	4	4	4	4	4	4	4	4	4	4	4	4	4	4	4	4	4	4	3	4	4	2	2	4	4	4	4	4	4	2	4	4	5	5	5
1	4	1	2	1	4	1	1	2	4	4	4	4	4	4	4	4	4	4	4	4	4	4	5	5	5	5	5	5	4	4	4	4	5	4	5	5	5	5	5	4	4	4	4	4	5	5	5	5	5
1	5	1	3	1	2	2	2	3	4	4	4	4	4	5	4	4	4	5	5	4	4	4	4	4	4	4	4	4	4	4	4	4	4	4	4	4	4	4	4	4	4	3	3	4	4	4	4	4	3
1	4	1	2	1	2	1	1	2	4	4	4	4	4	4	4	4	4	4	4	4	4	4	5	5	5	5	5	5	4	4	4	4	4	4	4	4	4	4	4	4	4	4	4	4	4	4	5	5	5
2	2	3	2	1	2	1	1	2	4	3	3	4	4	4	4	4	4	4	4	4	4	4	4	4	4	4	4	4	4	4	4	4	5	5	5	5	5	4	4	4	4	4	4	4	4	4	4	4	4
1	4	1	2	1	4	1	1	2	5	5	5	5	5	5	5	4	4	4	4	4	4	4	4	4	4	5	5	5	4	4	4	4	4	4	4	4	4	4	4	4	4	4	4	4	3	3	3	3	2
2	5	1	2	1	4	1	1	3	4	4	4	4	4	4	4	4	4	4	4	4	4	4	4	4	4	4	4	4	3	4	4	4	5	5	5	4	4	4	5	4	4	5	5	5	5	4	4	4	5
1	5	1	2	1	4	2	2	2	5	5	4	4	4	4	4	4	4	4	4	4	4	4	4	5	5	5	4	4	4	4	4	4	5	5	5	5	4	4	4	4	4	3	3	4	4	4	4	4	4
2	5	1	2	1	3	1	1	4	4	4	4	4	4	4	4	4	4	4	4	4	4	4	5	5	5	5	5	4	4	4	4	4	3	4	4	4	4	2	4	2	3	3	3	3	4	4	4	4	4
1	2	2	2	1	4	1	1	2	4	4	4	4	4	4	4	4	4	4	4	4	5	4	5	5	5	5	5	5	4	4	4	4	4	4	4	4	4	4	4	4	4	4	4	4	5	5	5	5	5
2	4	1	3	1	3	1	1	3	4	4	4	4	4	4	4	5	5	5	5	4	4	4	4	4	4	4	4	4	4	4	4	4	5	5	4	3	4	3	4	4	4	3	4	3	3	4	4	4	4
2	5	1	2	1	4	1	1	2	4	4	4	4	4	4	4	4	3	3	3	3	4	4	4	4	4	4	4	4	4	4	4	4	4	5	5	3	4	4	4	4	4	3	4	4	4	4	4	4	5
2	4	1	2	1	4	1	1	2	4	3	4	4	4	4	4	4	4	4	4	4	4	4	4	5	5	5	4	4	4	4	4	4	4	5	4	4	4	4	4	4	4	4	4	4	4	5	5	5	5
2	5	2	3	1	2	1	1	4	4	4	4	4	4	4	4	4	4	4	4	4	4	4	4	4	4	4	4	4	4	4	4	4	4	4	4	4	4	2	4	3	4	3	4	4	3	5	4	4	4
1	5	3	5	1	1	1	1	2	4	4	4	4	4	4	4	4	4	4	4	4	4	4	4	4	4	4	4	4	4	4	4	4	4	4	4	4	4	4	4	4	4	4	4	4	4	4	4	4	4
1	2	2	2	1	1	1	1	2	4	4	4	4	4	4	4	4	4	4	4	4	4	4	4	4	4	4	4	4	4	4	4	4	4	4	4	4	4	4	4	4	4	5	5	5	5	5	5	5	5
1	5	2	2	1	3	2	2	3	4	4	4	4	4	4	4	4	4	4	4	4	4	4	5	5	5	5	5	5	4	4	4	4	5	5	5	2	3	3	4	4	4	4	3	3	4	4	4	4	3
1	5	1	2	1	2	1	1	3	4	4	4	4	4	4	4	4	4	4	4	4	4	4	5	5	5	5	5	5	5	4	4	4	4	4	4	2	4	2	4	4	4	4	3	3	3	4	4	4	3
1	3	3	4	1	5	2	2	2	4	4	4	4	4	4	4	4	4	4	5	5	5	4	4	4	4	5	4	4	4	4	4	4	4	4	4	4	4	5	5	5	5	5	5	5	5	4	4	4	4
1	4	1	2	1	4	2	2	2	5	4	4	4	4	4	4	4	4	4	4	4	4	4	5	5	5	5	5	4	4	4	4	4	5	5	5	5	5	5	5	4	4	4	5	5	5	4	5	5	5
1	5	2	2	1	2	1	1	3	4	4	4	4	4	4	4	4	4	4	4	4	4	4	4	4	4	4	4	4	4	4	4	4	3	3	3	3	3	3	3	3	3	3	3	3	3	3	3	3	3
2	5	2	2	1	4	1	1	1	5	4	4	4	5	5	5	4	4	4	5	5	5	4	4	4	4	4	5	5	5	5	4	4	5	5	5	5	5	5	5	4	4	4	5	5	5	5	5	5	5
2	4	2	2	1	2	1	1	1	5	4	4	4	5	5	5	4	4	4	4	4	5	5	5	5	5	5	4	4	4	5	4	4	5	5	5	5	5	5	5	4	4	4	4	4	4	5	5	5	5
2	5	2	2	1	3	1	1	3	5	5	5	5	5	5	4	4	4	4	5	5	5	5	5	5	5	5	5	5	5	5	4	4	4	4	4	4	4	4	4	4	4	5	5	5	5	5	5	4	4
1	3	2	3	1	2	1	1	2	5	4	4	4	4	4	4	5	5	5	5	5	5	4	4	5	5	5	5	5	5	5	4	4	4	4	4	4	4	4	4	4	4	4	4	4	4	4	4	4	4
2	5	2	3	1	2	1	1	2	5	4	4	4	5	5	5	4	4	4	4	5	5	5	5	5	5	5	5	5	5	5	4	4	4	4	4	4	4	4	4	4	4	4	4	3	3	3	3	4	4
1	2	1	2	1	4	1	1	2	5	4	4	4	4	5	5	4	4	4	5	5	5	5	4	4	4	4	4	4	4	4	5	5	4	4	4	4	4	4	4	4	4	4	4	4	4	4	4	4	4
2	4	3	3	1	2	1	1	2	5	4	4	4	4	4	4	4	5	5	3	4	4	4	5	5	5	5	5	4	5	4	5	5	5	5	5	4	4	4	4	4	5	5	3	4	5	5	5	5	5
1	3	2	2	1	3	1	1	1	5	4	4	4	5	5	5	4	4	4	5	5	5	4	4	4	4	4	4	5	5	5	4	4	5	5	5	5	5	5	5	4	4	4	5	5	5	4	4	4	5
2	4	3	3	1	2	1	1	1	5	4	4	4	5	5	5	4	4	4	5	5	5	4	4	5	5	5	5	4	4	5	4	4	5	5	5	5	5	5	5	4	4	4	5	5	5	4	4	5	5
2	5	2	2	1	2	1	1	1	5	4	4	5	5	5	4	4	4	3	5	5	5	4	4	5	5	5	5	5	5	5	4	4	5	5	5	5	5	5	4	4	4	3	5	5	5	4	4	5	5
2	5	2	2	1	4	1	1	2	5	4	4	5	5	4	4	5	5	5	5	4	4	5	4	4	4	5	5	5	5	4	5	5	4	4	4	4	4	4	4	4	4	4	4	4	4	4	4	4	4
1	4	1	2	1	2	1	1	1	5	4	4	5	5	4	4	5	5	5	3	5	5	4	4	4	4	5	5	5	5	5	4	4	3	3	3	3	3	3	3	3	3	3	3	5	5	5	5	5	5
1	2	1	2	1	1	1	1	1	5	4	4	4	4	5	5	3	3	5	5	5	5	4	4	4	5	5	5	5	4	5	4	4	5	5	5	5	5	5	5	3	3	4	4	4	4	5	5	5	5
1	2	3	2	1	2	1	1	1	5	4	4	4	4	4	5	5	5	5	3	5	5	4	5	5	5	4	4	4	4	4	5	5	5	5	5	5	5	5	5	5	5	4	3	4	4	5	4	4	4
2	4	2	2	1	2	1	1	1	5	4	4	4	5	5	5	4	4	4	5	5	5	4	4	5	5	5	5	4	4	4	5	5	4	4	4	4	4	4	4	3	3	3	4	4	4	4	4	3	3
2	5	2	3	1	2	1	1	1	5	5	5	5	4	5	5	4	4	5	5	5	4	4	5	5	5	5	5	4	4	4	5	5	4	4	4	4	2	4	4	4	4	4	4	4	5	5	5	5	5
2	5	1	2	1	3	1	1	1	5	4	4	4	5	5	5	4	4	5	5	5	5	4	4	4	3	5	5	5	5	4	5	5	4	4	4	4	4	4	4	4	4	5	5	5	5	5	5	5	3
2	5	1	2	1	3	1	1	1	5	4	4	4	3	5	5	5	5	5	5	4	4	5	5	5	5	5	5	5	5	5	5	5	5	4	4	4	3	5	5	5	5	5	5	5	5	5	4	4	4
2	5	2	3	1	2	1	1	1	5	4	4	4	4	5	5	5	4	4	4	5	5	4	4	4	4	5	5	5	5	4	5	5	4	4	4	3	3	3	3	3	3	3	3	3	3	3	3	3	3
1	5	2	3	1	2	1	1	1	5	4	4	5	5	5	5	4	5	5	5	4	3	5	5	5	5	4	4	4	4	4	5	5	4	4	4	4	4	4	4	4	4	4	4	4	4	4	4	4	4
1	3	2	2	1	3	1	1	1	5	5	5	4	5	5	4	4	4	4	5	5	5	4	5	5	5	5	5	5	5	4	5	5	5	5	5	5	5	5	4	4	4	4	1	5	5	5	5	5	5
1	4	2	2	1	3	1	1	2	5	5	4	4	4	3	3	4	4	4	5	4	5	5	5	5	5	4	4	4	4	4	5	5	5	5	5	5	5	5	5	4	4	4	5	4	5	5	5	5	5
2	5	2	2	1	3	1	1	1	5	4	4	4	5	5	5	4	4	4	4	5	5	5	4	4	4	3	5	5	5	4	5	5	5	5	5	5	5	5	5	5	5	5	5	4	4	4	5	5	5
2	5	1	2	1	3	1	1	1	5	4	4	4	4	5	5	4	4	5	5	4	4	5	4	4	4	5	5	5	5	4	5	5	5	5	5	5	4	5	5	5	5	5	5	5	5	5	4	4	4
2	5	3	3	1	2	1	1	1	5	4	4	4	5	5	5	4	4	4	5	5	5	4	5	5	5	5	5	5	5	4	4	5	5	5	5	5	5	5	5	4	4	4	5	5	5	5	4	4	5
1	2	3	3	1	2	1	1	1	4	4	5	5	5	5	5	5	4	4	4	5	5	5	5	5	5	5	5	5	5	4	4	4	5	5	5	5	5	5	5	5	5	5	5	5	5	5	5	5	5
1	1	3	1	1	3	1	1	1	5	5	5	5	5	5	5	5	5	5	5	5	5	5	5	5	5	5	5	5	5	4	4	4	4	4	4	4	4	4	4	4	4	4	4	4	4	4	4	4	4
1	2	3	5	1	2	1	1	1	4	5	5	5	5	5	5	5	5	5	5	5	5	5	5	5	5	5	5	5	5	5	5	5	4	5	5	3	4	4	4	4	4	4	4	4	4	4	4	4	4
2	4	3	3	1	3	1	1	1	4	4	3	4	3	4	5	5	5	5	5	5	5	5	5	5	5	5	5	5	5	4	4	4	5	5	5	4	4	4	4	4	4	4	4	4	5	4	4	4	5
1	3	1	2	1	3	1	1	2	4	4	4	4	4	4	5	4	4	4	4	4	4	4	5	5	5	5	5	5	5	4	4	4	4	4	4	4	3	4	5	4	4	5	4	4	4	4	5	5	5
2	1	2	1	1	3	1	1	2	4	4	4	4	3	4	5	5	5	5	4	4	4	4	4	4	4	4	4	4	4	3	3	3	4	4	4	4	4	4	5	4	4	4	4	3	3	3	3	3	3
1	3	2	3	1	3	1	1	2	4	4	4	5	4	5	5	5	5	5	5	4	4	4	4	4	4	4	4	4	4	4	4	4	4	4	4	4	4	4	5	4	4	4	4	4	4	4	4	5	5
1	2	2	3	1	3	1	1	1	4	4	4	4	4	4	4	4	4	4	4	4	4	4	4	4	4	5	4	4	4	3	3	3	4	4	4	4	4	5	5	4	4	4	4	3	3	3	3	3	4
2	3	1	2	1	4	1	1	2	3	3	3	3	3	3	5	4	4	4	4	4	4	4	4	4	5	5	5	5	5	4	4	4	4	4	4	4	4	4	4	4	4	4	4	4	5	5	5	5	5
2	3	2	2	1	3	1	1	2	3	3	3	3	3	3	5	5	4	5	5	5	5	4	5	5	5	5	5	5	5	4	4	5	4	4	4	4	4	4	4	4	4	4	4	4	4	4	4	4	5
2	5	1	2	1	3	1	1	2	4	4	4	4	4	4	5	4	4	4	4	4	4	4	4	4	4	5	4	4	4	3	3	3	4	4	4	4	3	4	5	4	4	4	4	3	4	3	3	3	4
1	3	1	2	1	4	1	1	2	4	4	4	4	4	4	4	4	4	4	4	4	4	4	4	4	5	5	4	4	4	4	4	4	4	4	4	4	4	3	5	4	4	4	4	4	4	4	5	5	5
1	3	1	2	1	4	1	1	2	3	3	3	3	3	3	4	4	4	4	4	4	4	4	4	4	5	5	4	4	4	4	4	4	4	4	4	4	4	4	5	4	4	4	4	4	3	3	4	4	4
1	4	2	3	1	3	1	1	2	5	5	4	4	4	4	5	4	4	4	4	3	3	3	4	4	4	4	4	4	4	4	4	4	4	4	4	4	4	4	4	4	4	4	4	4	3	3	4	4	5
1	4	1	2	1	3	1	1	2	4	4	4	4	4	4	5	5	5	5	5	5	5	5	5	5	5	4	4	4	4	4	4	4	4	4	4	4	4	4	5	5	5	5	5	5	5	4	4	4	4
2	3	1	2	1	4	1	1	2	3	3	3	3	3	3	5	5	5	5	5	5	5	5	4	4	4	5	5	5	5	5	5	5	4	4	4	4	4	4	4	5	5	4	4	4	4	4	5	5	5
2	1	2	1	1	3	1	1	2	4	4	4	3	3	4	5	4	4	5	5	5	5	5	5	5	5	5	5	5	5	4	4	4	4	4	4	4	4	4	5	5	5	5	5	5	5	4	4	4	5
2	2	2	1	1	3	1	1	2	4	4	4	4	4	4	5	4	4	4	5	5	5	4	5	5	5	4	4	4	4	5	5	5	5	5	5	5	4	4	5	5	5	5	5	5	5	4	5	5	5
2	5	1	2	1	3	1	1	2	4	4	4	4	4	4	5	5	5	5	5	4	4	4	4	5	5	5	5	5	5	4	4	4	3	4	5	5	4	5	5	4	4	4	5	5	5	5	5	5	5
1	5	1	2	1	3	1	1	2	3	3	3	3	3	3	3	5	5	5	5	4	4	4	4	4	4	5	4	4	4	4	4	4	4	4	4	4	4	4	4	4	4	4	4	3	3	4	4	4	4
1	5	1	2	1	3	1	1	2	4	4	4	4	4	5	5	5	5	5	5	5	5	5	5	5	5	5	5	5	5	4	4	4	4	4	4	4	4	4	4	4	4	4	3	3	4	4	4	4	4
2	1	3	2	1	3	1	2	2	3	3	3	5	5	5	5	5	4	4	4	5	5	5	5	5	5	5	4	4	4	5	5	5	4	4	4	5	5	5	5	5	4	4	4	5	5	4	4	4	4
2	5	1	2	1	4	1	1	2	4	4	3	4	3	3	5	4	4	4	4	4	4	4	4	4	4	4	4	4	4	3	3	3	4	4	4	4	4	4	5	4	4	4	4	3	4	4	4	4	4
2	5	1	2	1	4	1	1	1	3	2	2	3	3	4	3	4	5	4	3	4	3	4	3	4	4	5	4	3	4	3	4	4	4	5	4	5	4	5	4	4	5	4	4	4	5	5	5	4	5
2	5	2	2	1	3	1	1	1	4	3	4	3	4	3	4	4	3	5	4	4	3	4	3	5	4	5	5	5	5	3	4	4	5	4	4	5	4	5	4	4	4	4	5	3	4	4	4	5	4
1	4	3	3	1	3	1	1	1	4	3	3	2	2	5	4	4	5	4	5	3	4	5	4	5	5	4	4	5	2	5	5	5	5	4	4	5	4	5	4	4	5	4	5	4	5	4	5	4	5
1	5	2	2	1	4	1	1	2	3	2	2	3	3	1	1	3	3	4	4	3	3	4	4	3	4	5	5	4	4	3	3	3	4	3	4	4	3	5	5	4	5	4	4	4	5	5	4	5	4
1	5	2	3	1	4	1	1	2	4	3	3	3	4	4	3	3	4	4	4	4	5	5	4	4	5	5	4	4	4	4	4	5	4	4	5	5	5	5	4	4	5	5	4	4	3	4	5	5	4
2	4	2	2	1	3	1	1	2	4	3	4	3	4	5	4	3	4	5	4	5	5	4	4	5	4	4	4	4	4	4	3	3	3	3	4	2	4	4	5	4	3	4	3	3	3	4	5	4	4
1	4	3	4	1	2	1	1	2	4	4	5	3	4	5	4	3	4	5	4	4	3	4	4	5	4	5	4	5	4	1	1	1	4	3	5	4	4	5	5	4	4	5	4	4	3	4	4	4	5
1	5	3	3	1	4	1	1	1	2	3	3	2	3	3	2	3	2	3	3	4	4	4	4	5	4	4	5	4	4	3	2	2	4	5	4	3	4	4	3	4	4	5	5	4	4	3	4	4	3
1	5	2	2	1	2	1	1	1	2	3	4	5	4	5	4	5	4	5	4	5	4	4	3	4	5	4	3	3	3	2	2	2	4	4	3	5	3	4	4	5	3	3	4	4	5	5	4	3	4
1	5	2	2	1	4	1	1	1	4	3	3	4	4	5	4	4	5	4	4	5	4	4	4	5	4	5	4	5	5	1	1	1	4	5	3	5	4	5	4	4	5	4	4	5	4	4	4	5	4
1	5	2	2	1	2	1	1	2	4	3	4	5	4	5	4	5	4	5	4	5	4	4	4	5	4	5	4	3	4	4	3	3	4	5	4	4	5	4	3	4	5	4	4	5	4	4	4	5	4
1	2	3	3	1	2	1	1	2	3	3	2	4	3	4	1	4	3	4	4	3	4	3	4	4	4	5	5	4	3	2	2	2	4	5	4	3	3	3	4	4	3	4	4	3	5	4	5	4	4
1	4	2	2	1	4	1	1	2	4	3	4	2	2	3	4	4	4	4	4	4	4	3	5	5	5	5	5	5	3	3	3	3	3	3	4	3	4	4	4	3	4	3	3	4	3	3	3	3	4
1	1	3	4	1	2	1	1	1	2	2	2	3	3	3	4	4	4	3	3	4	4	5	4	4	5	5	5	5	5	3	3	2	4	4	5	5	4	4	5	5	5	4	4	5	5	4	4	5	5
1	5	1	2	1	3	1	1	2	2	3	3	2	3	4	4	3	3	4	4	5	4	3	3	4	4	5	4	4	5	2	2	1	4	3	4	3	4	4	3	4	4	3	4	3	5	4	3	4	4
1	4	2	2	1	3	1	1	2	3	3	4	3	4	4	5	4	5	4	5	4	5	5	4	5	4	5	4	4	4	4	3	3	4	4	5	3	5	4	5	4	4	5	4	5	4	5	4	4	4
1	3	2	2	1	4	1	1	2	3	4	2	4	3	2	2	3	4	3	4	4	5	4	4	5	4	3	3	3	3	3	2	2	4	5	4	4	3	4	4	4	5	4	5	3	5	4	4	5	5
1	3	2	2	1	3	1	1	2	3	4	2	2	3	3	3	4	3	4	5	4	4	4	4	3	4	3	4	4	4	1	1	1	3	4	2	3	4	4	4	3	4	4	5	4	4	4	4	3	4
2	3	2	3	1	2	1	1	2	2	2	2	3	3	2	2	3	3	2	2	3	4	4	3	4	4	5	5	4	4	2	2	2	4	3	4	4	5	5	4	4	5	5	4	4	5	3	5	4	4
2	3	2	3	1	3	1	1	2	3	4	3	4	4	4	5	4	5	4	5	4	3	4	4	4	5	5	4	4	5	3	3	2	4	4	5	3	5	5	5	4	5	4	5	4	4	5	5	5	4
2	2	2	2	1	3	1	1	2	3	4	5	4	4	4	4	4	4	4	5	5	5	4	4	5	5	4	5	5	5	2	2	2	4	3	5	3	3	3	4	5	5	5	4	4	4	5	4	5	4
1	3	2	2	1	2	1	1	2	3	4	3	4	5	4	5	4	5	4	5	4	5	5	4	3	4	4	5	5	5	2	1	1	4	5	4	4	5	4	4	4	4	5	4	4	5	5	4	3	4
1	5	2	2	1	3	1	1	2	3	3	2	2	3	3	2	3	2	4	4	5	5	4	5	5	4	4	4	4	5	3	3	2	4	5	5	5	5	4	4	5	5	4	4	5	5	4	3	3	4
1	5	2	3	1	2	1	1	1	4	3	3	4	4	5	5	4	4	5	3	3	4	4	3	3	4	4	3	3	4	3	4	4	3	3	4	4	5	5	4	4	5	5	4	4	3	4	4	5	5
1	3	2	2	1	2	1	1	2	4	3	3	2	2	3	3	2	2	3	3	3	2	4	4	3	3	4	4	5	5	1	1	1	4	4	3	3	4	4	5	5	4	4	5	5	3	4	5	5	4
1	3	2	3	1	4	1	1	2	5	5	5	5	5	5	5	4	4	4	4	4	4	4	4	4	4	4	4	4	4	4	4	4	5	5	5	3	4	4	4	4	4	4	4	3	3	4	4	4	4
1	3	2	3	1	2	1	1	2	4	4	4	4	4	4	4	4	4	4	4	4	4	4	4	4	4	4	4	4	4	4	4	4	4	4	4	2	3	4	4	4	4	4	4	3	4	4	4	4	5
2	4	2	3	1	2	1	1	1	4	5	5	5	5	5	5	5	5	5	5	5	5	4	4	4	4	5	4	4	4	4	4	4	4	5	5	3	3	3	3	3	4	4	4	4	4	4	4	4	4
1	3	3	4	1	2	1	1	2	4	4	4	4	4	4	4	4	4	4	4	4	4	4	4	4	4	4	4	4	4	3	4	4	4	4	4	4	4	4	4	4	4	4	4	4	4	4	4	4	4
2	4	1	1	2	4	1	1	1	5	5	5	5	5	5	5	5	5	5	5	5	4	4	4	4	4	4	4	4	4	3	4	4	5	5	5	5	5	5	5	5	5	4	4	4	4	4	4	4	4
2	3	1	3	1	4	1	1	3	4	4	4	4	4	4	4	4	4	4	4	4	4	4	4	4	4	4	4	4	4	4	4	4	4	4	4	4	4	4	4	3	3	3	3	4	4	4	4	4	3
2	3	2	4	2	2	1	1	1	5	5	5	5	5	5	5	5	5	5	5	5	5	5	5	5	5	5	5	5	5	4	4	4	3	3	3	3	3	3	3	3	3	3	3	3	3	3	3	3	3
2	1	2	4	2	1	1	1	1	5	5	5	5	5	5	5	5	5	5	5	5	5	5	5	5	5	5	5	5	5	5	5	5	4	4	4	4	4	4	4	4	4	4	4	4	4	4	4	4	4
1	5	3	3	2	3	1	1	3	4	4	4	4	4	4	4	4	4	4	4	4	4	4	4	4	4	4	4	4	4	4	4	4	4	4	4	3	4	2	4	4	4	4	2	4	4	4	4	4	4
1	5	2	4	2	2	1	1	2	4	4	4	4	4	4	4	4	4	4	4	4	4	4	4	4	4	4	4	4	4	4	4	4	4	3	4	2	4	4	4	4	4	4	4	4	4	4	4	4	4
1	3	1	3	2	1	1	1	2	4	4	4	4	4	4	4	4	4	4	4	4	4	4	4	4	4	4	4	4	4	4	4	4	4	4	4	4	4	4	4	4	4	4	4	4	4	4	4	4	4
2	3	1	2	1	4	1	1	2	4	4	4	4	4	4	4	4	4	4	4	4	4	4	4	4	4	4	4	4	4	4	4	4	4	5	5	4	4	4	4	4	4	4	4	4	5	4	5	5	5
2	2	2	2	2	2	1	1	5	4	4	4	4	4	4	4	4	4	4	4	4	4	4	4	4	4	4	4	4	4	4	4	4	3	4	4	4	4	3	4	2	3	2	3	2	2	1	2	3	4
2	2	3	4	1	3	1	1	2	4	4	4	4	3	4	5	4	4	5	5	4	4	4	5	4	4	4	5	5	5	5	4	5	4	5	4	4	3	4	5	5	4	5	4	4	4	4	4	4	3
1	3	1	3	1	2	1	1	2	4	4	4	4	4	4	4	4	4	4	4	4	4	4	4	4	4	4	4	4	4	4	4	4	4	4	4	4	4	4	4	4	4	4	4	4	4	4	4	4	4
1	5	3	4	1	2	1	1	2	4	4	4	4	4	4	4	4	4	4	4	4	4	4	4	4	4	4	4	4	4	4	4	4	4	4	4	4	4	4	4	4	4	4	4	4	4	4	4	4	4
2	5	1	1	1	4	1	1	3	4	4	4	4	4	4	4	4	4	4	4	4	4	4	4	4	4	4	4	4	4	3	4	4	4	4	4	4	3	4	4	4	3	3	4	4	4	4	4	4	4
2	3	1	3	1	3	1	1	2	4	4	4	4	4	4	4	4	4	4	4	4	4	4	4	4	4	4	4	4	4	4	4	4	4	5	4	2	4	4	4	4	4	5	5	4	4	4	4	4	4
2	5	1	1	1	3	1	1	3	4	4	4	4	4	4	4	4	4	4	4	4	4	4	4	4	4	4	4	4	4	4	4	4	4	4	4	4	4	4	4	4	4	4	4	4	5	4	4	4	5
2	5	1	2	1	2	1	1	2	4	4	4	4	4	4	4	4	4	4	4	4	4	4	4	4	4	4	4	4	4	4	4	4	4	4	4	2	4	4	4	4	4	4	4	4	4	4	4	4	4
2	3	1	2	1	4	1	1	2	4	4	4	4	4	4	4	4	4	4	4	4	4	4	4	4	4	4	4	4	4	4	4	4	4	4	4	4	4	4	4	4	4	4	4	4	4	4	4	4	4
2	1	3	2	1	3	1	1	2	4	4	5	5	4	4	4	4	4	5	5	5	5	5	5	5	5	4	4	4	4	5	5	5	5	5	5	5	4	4	4	4	4	4	4	4	5	5	5	5	5
1	3	2	3	1	4	1	1	2	4	4	4	4	4	4	4	4	4	4	4	4	4	4	4	4	4	4	4	4	4	4	4	4	4	4	4	3	2	4	4	4	4	4	4	4	4	4	4	4	4
1	3	2	3	2	3	1	1	2	3	4	3	4	5	4	4	5	4	5	4	4	5	5	4	4	5	4	5	4	5	2	2	2	4	5	4	5	4	5	4	4	4	3	4	3	4	4	3	4	4
1	3	2	2	2	4	1	1	2	3	4	5	4	4	5	4	5	4	5	4	4	5	3	4	5	5	5	4	5	3	2	2	1	3	4	3	4	4	5	4	4	4	4	5	4	3	3	4	4	5
1	2	2	3	2	4	1	1	3	4	4	3	4	3	5	4	4	5	4	4	5	4	3	4	4	5	4	5	5	5	2	2	2	3	4	3	4	4	5	4	4	4	4	4	5	4	4	4	4	5
1	3	2	2	2	4	1	1	2	3	4	3	4	4	3	5	4	4	5	5	4	4	5	4	4	5	5	4	4	5	3	3	2	4	5	4	4	5	5	4	4	5	5	4	4	5	4	4	5	5
2	4	2	2	2	3	1	1	2	3	4	2	4	3	4	5	4	3	4	5	4	5	3	4	4	5	4	5	3	3	2	2	2	4	5	4	4	4	5	4	5	4	4	3	4	4	5	4	3	4
1	5	2	2	1	3	1	1	1	5	4	4	3	5	5	4	5	5	5	4	4	5	5	5	5	5	4	4	4	4	4	4	4	5	3	3	3	5	5	4	5	5	5	3	3	5	5	5	5	5
1	5	3	3	1	1	1	1	1	5	4	4	5	5	5	4	4	4	5	5	5	4	5	5	3	3	3	5	5	5	4	5	5	5	5	5	4	4	4	5	5	5	5	5	5	5	4	4	3	3
1	4	2	4	1	3	1	1	2	5	4	4	5	3	5	5	4	4	5	5	5	4	5	5	4	5	5	4	5	5	4	5	5	5	4	4	4	3	5	5	4	4	5	5	5	4	5	5	5	5
2	5	2	2	1	2	1	1	1	5	4	4	5	5	4	5	5	5	5	5	5	4	4	5	5	5	5	5	5	5	5	4	5	5	3	3	5	5	5	4	5	5	5	5	5	5	3	5	4	4
1	3	3	3	1	3	1	1	1	5	4	4	5	5	5	4	4	4	4	4	5	5	4	5	5	4	4	5	5	5	4	4	4	5	5	5	5	5	5	4	4	4	5	5	5	5	4	5	5	4
2	4	1	2	1	3	1	1	1	5	4	4	5	5	4	4	5	5	4	4	5	5	4	4	4	4	4	5	5	5	5	4	4	5	5	5	5	5	4	4	5	5	5	5	5	5	5	4	4	4
1	2	2	4	1	3	1	1	2	5	5	5	5	5	5	5	5	5	5	5	4	4	4	4	4	4	4	4	4	4	5	4	4	5	5	5	5	5	5	5	5	5	5	5	5	4	4	4	4	5
1	5	1	2	2	4	1	1	2	5	4	5	5	4	4	5	5	5	5	5	5	5	5	3	5	5	5	3	5	5	5	5	5	5	5	5	5	5	5	4	4	4	4	4	4	4	5	3	4	4
1	5	2	2	2	1	1	1	1	5	4	5	4	5	5	5	4	5	5	5	5	4	3	4	4	4	5	5	5	5	5	4	5	5	5	5	5	4	4	4	4	4	4	4	5	4	3	4	4	4
1	5	3	2	2	2	1	1	2	4	4	5	5	5	5	4	4	5	5	5	5	5	5	5	4	5	5	5	5	5	5	5	5	4	4	4	1	4	4	4	4	4	4	1	4	5	5	4	3	4
1	4	3	1	2	1	1	1	3	5	4	4	5	5	5	4	3	3	3	5	5	5	5	4	4	4	5	5	5	5	5	5	5	5	5	5	5	5	5	4	3	3	3	5	5	5	5	5	5	5
1	2	3	4	2	4	1	1	2	5	5	4	4	5	5	4	4	5	5	5	5	4	4	5	5	5	3	3	3	3	5	5	5	5	5	5	5	5	5	4	4	5	5	5	5	5	5	5	5	5
1	1	3	3	2	3	1	1	1	5	4	4	5	5	4	4	5	5	4	4	3	3	4	5	5	5	5	5	5	5	5	4	4	5	4	4	5	5	5	5	5	5	4	4	3	3	4	5	5	5
2	4	1	2	2	2	1	1	1	5	4	4	4	5	5	4	4	5	5	5	4	4	5	4	5	4	4	4	4	4	5	4	4	5	5	5	5	5	5	4	4	5	5	5	5	5	5	5	5	4
2	5	2	2	2	3	1	1	1	5	4	5	5	4	5	4	5	5	5	5	4	5	5	5	5	4	5	5	5	5	5	5	5	5	5	5	5	5	5	5	5	5	5	4	5	5	5	5	5	5
1	5	2	2	1	3	1	1	1	5	4	5	5	4	5	4	4	5	5	5	4	5	4	5	5	5	5	5	5	4	5	5	5	5	5	5	5	5	5	5	4	5	5	5	5	5	5	5	5	5
2	5	1	2	2	4	1	1	1	5	4	4	4	5	5	5	5	5	4	4	4	4	5	5	5	5	4	4	5	5	5	4	4	5	5	5	5	5	5	5	5	5	5	5	4	4	5	5	5	5
2	5	1	2	2	3	1	1	2	5	4	4	5	5	5	5	4	4	4	5	5	5	4	4	5	5	5	5	5	5	5	5	5	5	5	5	5	5	5	5	5	5	5	5	5	5	5	5	5	5
1	3	3	4	2	2	1	1	1	5	4	4	5	5	5	5	4	4	5	5	5	5	5	4	4	5	5	5	5	5	5	4	5	5	5	5	5	5	5	5	5	5	5	5	5	5	5	5	5	5
2	4	2	2	2	4	1	1	1	5	4	5	5	5	5	4	5	4	5	3	5	5	5	5	5	5	5	4	4	4	5	5	5	5	5	5	5	5	5	5	5	5	5	3	5	5	5	5	5	5
2	4	1	2	2	4	1	1	1	5	4	5	5	5	4	4	5	5	4	4	3	4	4	4	4	4	4	4	5	5	5	5	5	5	4	5	5	5	5	5	5	5	4	4	3	4	4	5	5	5
2	1	1	1	2	2	1	1	1	5	4	4	5	5	4	4	5	5	4	4	4	3	5	5	5	5	4	4	4	5	5	4	5	5	4	4	5	5	5	5	5	5	4	4	4	3	5	5	5	5
1	1	3	3	2	2	1	1	1	5	4	4	5	5	5	4	4	4	5	5	4	4	5	4	4	5	5	5	5	5	5	4	4	5	4	4	5	5	5	4	4	4	5	5	4	4	5	4	4	5
2	4	2	2	2	2	1	1	2	5	4	4	5	5	5	5	5	4	4	5	5	5	4	4	5	5	5	5	5	5	5	4	4	5	5	5	5	5	5	4	4	5	5	5	5	5	4	4	5	5
2	3	3	2	2	2	1	1	1	5	4	4	5	5	4	4	5	5	4	4	5	5	4	4	4	5	5	5	5	5	5	5	5	5	5	4	5	5	4	4	5	5	4	4	5	5	4	4	4	4
1	3	3	2	2	2	1	1	1	5	4	4	5	5	5	4	4	5	5	5	5	5	4	5	5	4	4	5	5	5	5	5	5	5	4	4	5	5	5	4	4	5	5	5	4	4	4	4	4	4
2	2	1	3	2	3	1	1	1	5	4	4	5	5	5	4	4	4	4	4	4	4	4	4	4	4	4	4	4	4	5	5	5	5	4	4	5	5	5	4	4	4	4	4	4	4	4	4	4	4
2	5	2	2	1	2	1	1	1	5	4	4	4	4	4	4	4	4	4	4	4	4	4	5	5	5	5	5	4	4	5	5	5	5	4	4	4	4	4	4	4	4	4	4	4	4	4	5	5	5
1	3	2	2	2	4	1	1	1	5	4	4	5	5	5	4	4	4	5	5	4	4	3	3	5	5	5	5	5	5	5	4	4	5	5	5	5	5	5	4	4	4	4	4	3	3	5	5	5	5
2	5	2	2	2	3	1	1	2	5	4	4	5	5	4	4	5	5	5	4	4	4	5	4	4	5	5	4	4	4	4	4	4	5	5	5	4	4	3	3	5	5	5	5	5	5	4	5	5	4
2	2	3	3	1	3	1	1	2	3	2	2	2	3	3	3	2	2	4	5	5	4	5	5	4	4	5	5	5	5	2	2	2	4	4	5	5	4	4	5	3	3	5	5	4	4	5	4	4	5
1	3	2	2	2	4	1	1	1	4	5	4	5	4	5	5	4	5	4	5	4	5	5	4	5	3	5	4	5	4	4	5	4	4	5	4	5	4	4	5	4	5	4	5	4	5	4	4	4	5
1	5	2	3	2	2	1	1	2	4	5	3	5	4	3	4	4	4	4	4	5	3	5	4	5	4	4	3	4	4	4	5	4	4	5	4	4	5	4	5	4	4	5	4	5	4	5	4	4	5
1	3	2	2	2	4	1	1	2	5	4	5	4	5	4	5	4	5	4	5	4	5	5	4	5	4	4	5	4	3	5	5	5	4	5	4	5	4	4	4	4	4	5	3	4	5	4	5	4	5
2	2	3	4	2	2	1	1	1	3	2	3	2	3	3	2	4	5	4	4	5	4	4	4	5	4	5	4	5	4	1	1	1	5	4	4	4	5	4	5	4	5	4	5	4	5	4	4	5	4
2	3	2	3	2	3	1	1	2	4	5	4	5	4	5	3	4	5	4	5	4	5	5	4	5	4	5	4	3	4	4	4	4	4	5	4	5	4	5	4	4	5	4	4	4	5	5	4	4	5
1	3	3	2	2	4	1	1	2	3	4	4	5	4	5	4	5	4	5	4	5	4	3	4	5	5	4	5	4	3	4	4	4	4	5	5	4	4	5	4	4	5	4	4	4	5	5	4	4	5
1	5	2	2	2	4	2	2	2	5	4	5	4	5	4	5	4	5	4	5	3	4	4	4	5	4	4	5	4	3	4	3	3	4	4	3	4	5	4	4	4	5	4	4	5	4	4	4	4	5
2	5	2	2	2	3	1	1	2	3	3	2	4	4	3	2	4	4	5	5	3	4	4	4	3	5	5	4	4	2	3	3	3	4	3	4	3	5	4	4	5	4	3	4	3	4	4	4	3	4
2	5	3	3	2	3	1	1	2	3	2	3	5	4	4	2	3	3	4	4	2	3	4	3	3	4	4	4	4	3	2	2	2	4	5	3	4	3	5	4	4	3	5	4	3	4	4	3	4	5
2	3	3	3	2	2	1	1	2	2	3	4	5	3	4	1	4	3	5	4	4	4	4	5	4	3	5	4	5	3	1	1	1	4	4	5	4	5	4	4	4	5	5	4	5	4	5	4	4	4
2	2	3	3	2	2	1	1	2	4	3	4	4	5	4	5	4	5	4	5	3	4	3	4	5	3	4	4	5	4	4	3	3	3	4	4	5	4	3	4	4	5	4	5	4	4	3	4	5	3
1	2	3	2	2	2	1	1	2	2	2	3	3	4	4	3	3	3	3	4	4	4	5	4	4	3	3	4	4	4	3	3	3	4	3	3	4	4	4	3	3	4	4	4	5	5	4	3	3	4
1	3	2	3	1	3	1	1	2	2	3	2	3	3	3	4	4	3	4	4	3	3	4	3	3	4	5	4	4	4	3	4	4	4	3	4	4	3	5	5	4	5	4	5	4	5	5	4	5	5
1	3	2	3	1	4	1	1	2	3	4	4	3	3	4	4	4	3	4	4	4	3	4	4	4	5	5	4	3	3	4	4	3	4	5	4	5	4	5	4	5	3	4	5	4	3	5	5	4	4
1	2	3	3	1	2	1	1	2	3	2	3	4	3	4	2	2	3	3	3	2	3	3	3	4	3	5	5	4	4	4	5	3	4	5	4	4	5	4	5	4	5	5	4	4	5	4	5	4	5
2	4	2	3	1	2	1	1	1	2	3	2	3	2	4	4	3	3	4	4	5	4	4	4	4	4	5	5	4	4	4	4	4	4	5	5	4	5	4	4	5	4	5	4	4	5	4	4	5	4
2	4	2	4	1	2	1	1	2	3	2	2	3	3	4	4	3	3	2	2	3	4	5	4	5	5	5	4	4	5	3	3	2	4	5	5	5	4	4	5	5	5	5	5	4	4	5	5	4	4
1	3	3	3	1	5	1	2	2	3	4	3	4	4	5	4	5	4	4	5	5	4	4	4	5	4	4	5	4	3	3	4	4	4	4	5	4	5	5	5	5	4	5	5	5	4	5	5	4	5
2	3	3	2	1	2	1	1	2	3	3	4	4	4	4	3	3	4	4	3	3	4	5	5	5	4	4	5	5	5	2	2	2	3	3	4	4	5	5	4	4	5	5	4	4	4	5	5	5	4
2	5	2	2	1	4	1	1	3	3	3	4	4	5	5	3	3	3	3	4	4	5	5	4	4	5	5	4	4	5	3	3	4	4	4	5	5	4	4	5	5	4	4	5	5	4	5	5	4	4
1	3	2	2	2	4	1	1	4	3	3	3	3	3	3	4	4	4	4	4	4	3	4	4	4	4	5	4	5	5	4	4	4	4	4	4	4	4	4	4	4	4	1	1	1	2	3	2	3	3
2	3	1	2	2	4	1	1	2	4	4	4	4	3	4	5	4	4	4	4	3	3	4	4	4	4	5	4	4	4	4	4	4	5	5	5	5	4	4	5	4	4	4	4	4	4	4	4	4	4
2	2	2	2	2	3	1	1	2	3	3	3	3	3	4	4	5	5	5	4	4	4	4	4	4	5	5	5	4	4	3	3	3	4	4	4	4	5	5	5	4	4	4	4	4	4	4	4	4	4
2	3	1	2	2	4	1	1	2	4	4	4	4	4	4	4	4	4	4	4	4	4	3	4	5	4	4	5	4	3	3	3	3	5	5	5	5	5	5	5	5	5	5	5	4	4	4	4	4	4
1	3	1	2	2	3	1	1	2	3	3	3	4	3	4	5	5	5	4	4	4	4	4	4	4	4	4	4	4	4	3	3	3	4	4	4	4	4	5	5	4	4	4	4	3	3	4	4	4	5
2	3	1	2	1	4	1	1	2	3	3	3	3	3	3	4	4	4	4	4	4	4	4	4	4	4	4	4	4	4	4	4	4	4	4	4	4	4	4	5	5	5	5	4	4	5	4	4	4	4
2	3	1	2	1	3	1	1	3	4	4	4	4	4	4	4	5	5	5	5	5	5	5	5	5	5	5	5	5	5	3	3	3	1	2	3	2	3	4	4	4	4	4	4	4	4	4	4	4	3
1	5	3	2	1	2	1	1	3	4	4	4	4	4	4	5	5	5	5	5	3	4	4	4	4	4	4	4	4	4	4	4	4	1	2	3	3	3	3	4	4	4	4	4	4	4	4	4	4	4
1	5	1	2	1	4	1	1	2	4	4	4	4	4	4	5	5	5	5	5	4	4	4	5	5	5	5	5	5	5	4	4	4	1	3	3	3	3	4	4	4	4	4	4	4	4	4	5	5	5
2	2	1	2	1	3	1	1	3	3	3	3	3	3	3	5	5	5	5	5	5	4	4	5	5	5	5	5	5	5	4	4	4	2	2	4	3	3	3	5	4	4	4	4	4	4	4	4	4	4
2	2	3	3	1	3	1	1	3	4	4	4	3	3	4	5	5	5	5	5	5	5	4	5	5	5	5	5	5	5	4	4	4	2	3	3	3	3	4	4	4	4	4	4	4	4	4	4	4	4
1	3	2	2	1	3	1	1	2	4	4	4	3	3	5	5	5	5	5	4	4	4	4	4	4	4	4	4	4	4	4	4	4	3	3	3	4	4	4	5	5	5	5	5	5	5	5	5	5	5
1	2	2	2	1	3	1	1	4	3	3	4	4	4	5	5	5	5	5	5	5	4	4	4	4	4	4	4	4	4	4	4	4	2	2	4	3	3	4	5	4	4	4	4	4	4	4	4	4	4
2	3	2	2	1	3	1	1	2	4	4	4	4	3	3	4	4	4	4	4	4	4	4	4	4	4	4	5	5	5	4	4	4	3	4	4	4	3	4	4	4	4	4	4	3	4	4	4	4	4
1	2	3	5	2	3	1	1	1	5	5	5	5	5	5	5	5	5	5	5	5	5	5	5	5	5	5	5	5	5	4	4	4	4	5	5	4	4	5	5	5	5	5	5	5	5	5	5	5	5
2	1	3	2	1	3	1	1	2	4	4	4	4	3	3	4	5	5	5	5	5	5	5	5	5	5	5	5	5	5	4	4	4	4	4	4	3	3	4	5	4	4	4	5	5	5	5	5	5	5
2	2	2	3	1	2	1	1	2	3	4	4	3	3	4	4	4	4	4	4	4	4	4	4	4	4	4	4	4	4	3	3	3	4	4	4	3	3	5	5	4	4	4	4	3	3	4	5	5	5
1	4	2	2	1	1	1	1	2	4	4	4	4	4	4	5	4	5	5	5	5	5	5	5	5	5	5	5	5	5	4	4	4	4	4	4	3	3	5	5	4	4	4	4	4	4	4	4	4	4
2	5	3	3	1	3	1	1	1	4	4	4	4	3	4	5	5	5	5	5	3	4	4	4	4	4	4	4	4	4	4	4	4	3	4	4	4	3	3	5	5	5	5	5	5	5	4	5	5	5
2	3	1	2	1	1	1	1	2	4	4	4	4	4	4	5	5	5	5	5	5	5	4	5	5	5	5	5	5	5	4	4	4	4	4	4	4	4	5	5	5	5	5	5	5	5	5	5	5	5
1	1	3	2	2	4	1	1	2	3	3	3	4	3	4	5	5	5	5	5	5	4	4	5	5	5	5	5	5	5	4	4	4	5	5	5	5	3	3	5	4	5	4	4	4	4	4	4	5	5
1	5	1	2	2	3	1	1	2	4	4	4	4	4	4	5	4	4	4	4	3	4	4	4	4	5	5	5	5	5	4	4	4	4	4	4	3	3	5	5	5	4	3	4	3	5	4	4	4	5
2	2	3	2	2	3	1	1	1	4	4	3	3	3	4	5	5	5	5	5	5	5	4	4	5	5	4	5	5	5	4	4	4	4	4	4	5	5	5	5	4	4	4	4	4	4	4	5	5	5
1	2	1	2	2	4	1	1	2	4	4	4	3	3	4	5	4	4	4	4	3	3	3	3	5	5	5	5	5	5	4	4	4	5	5	5	4	3	3	5	4	4	4	4	4	4	4	4	4	4
2	3	2	2	2	3	1	1	1	4	4	3	4	3	4	5	5	5	4	4	3	3	3	4	4	4	4	4	4	4	4	4	4	4	4	5	4	3	3	5	5	5	5	5	2	3	4	4	4	4
1	2	3	5	1	3	1	1	2	5	5	5	5	5	5	5	4	4	5	5	3	4	5	5	5	5	5	5	5	5	4	5	5	4	4	4	4	4	4	4	4	4	4	4	4	4	4	4	4	4
2	1	3	3	3	3	1	1	1	4	4	4	4	4	4	4	5	5	5	5	5	5	3	4	4	4	4	4	4	4	4	4	4	4	4	4	4	4	4	4	4	4	4	4	4	4	4	4	4	4
2	1	2	3	3	3	1	1	1	3	3	3	3	3	4	4	3	4	4	3	3	3	2	3	3	3	3	3	3	3	3	3	3	3	3	3	3	3	3	3	3	3	3	3	3	3	3	3	3	3
2	2	1	1	3	1	1	1	2	3	3	4	3	3	3	3	4	3	3	3	3	3	2	3	3	3	3	3	3	3	3	3	3	4	4	4	5	5	4	4	4	4	4	4	4	4	4	4	4	4
2	1	3	4	3	1	1	1	2	3	3	4	3	3	3	3	3	3	3	3	3	3	2	3	3	3	3	3	3	3	3	3	3	4	4	5	5	5	5	4	4	4	4	4	4	4	4	4	4	4
2	5	2	1	8	1	1	2	1	4	4	4	3	3	3	5	5	5	5	5	5	5	5	5	5	5	5	5	5	5	4	4	4	4	4	4	4	4	4	4	4	4	4	4	4	4	4	4	4	4
2	4	1	4	8	3	1	1	1	4	4	5	2	2	2	5	5	5	5	5	5	5	5	5	5	5	5	5	5	5	4	4	4	3	4	4	4	4	4	4	4	4	4	4	4	4	4	4	4	4
2	1	3	5	3	3	1	1	1	4	4	4	4	4	4	4	4	4	4	4	4	4	3	4	4	4	4	4	4	4	3	4	4	4	4	4	4	4	4	4	4	4	4	4	4	4	4	4	4	4
2	2	2	5	3	3	1	1	1	4	4	4	4	4	4	4	4	4	4	4	3	4	4	4	4	4	4	4	4	4	4	4	4	5	5	5	5	5	5	4	4	4	4	4	4	4	5	5	5	5
2	1	1	4	3	3	1	1	1	5	5	5	5	5	5	5	5	5	5	5	5	5	3	5	5	5	5	5	5	5	5	5	5	3	3	3	3	3	3	3	3	3	3	3	3	3	3	3	3	3
1	3	2	5	8	4	1	1	2	5	5	5	4	4	4	4	4	5	5	5	4	5	5	5	5	5	5	5	4	3	4	4	1	4	4	4	4	4	4	4	4	4	4	4	4	4	4	4	4	4
2	1	1	4	3	3	1	1	2	3	3	3	3	3	3	3	3	3	3	3	3	3	3	3	3	3	3	3	3	3	3	3	3	4	4	4	4	4	4	4	4	4	4	4	4	4	4	4	4	4
2	2	2	2	8	3	1	1	1	5	5	5	4	5	5	5	5	4	4	4	4	5	5	5	5	3	3	3	4	1	5	1	1	4	4	4	4	4	4	4	4	4	4	4	4	4	4	4	4	4
1	2	2	3	2	4	1	1	1	5	5	5	5	5	5	5	5	5	5	5	5	5	2	5	5	5	5	5	5	5	2	4	4	4	4	4	4	4	4	4	4	4	4	4	4	4	4	4	4	4
2	2	1	2	1	3	1	1	1	4	4	5	5	5	5	5	5	5	4	5	5	5	2	5	5	4	4	5	5	4	4	4	4	4	4	5	4	4	4	4	4	4	4	4	4	4	5	4	4	4
1	4	2	5	2	2	1	1	1	4	4	4	4	5	5	5	5	5	5	5	5	5	5	5	5	5	5	5	5	4	3	5	5	4	4	4	4	5	5	5	5	5	5	5	5	5	5	5	5	5
2	2	2	5	8	2	1	1	2	4	4	4	4	4	4	4	3	3	4	4	3	3	3	4	4	3	4	3	4	3	4	4	4	4	4	4	4	4	4	5	4	4	5	5	4	4	4	4	4	4
2	5	3	5	8	2	1	1	2	4	4	4	4	4	4	5	3	3	3	3	4	4	4	4	4	3	3	3	3	3	4	4	4	5	5	5	4	4	5	5	5	5	5	5	5	4	5	4	4	5
1	1	2	3	8	1	1	1	1	3	3	3	3	3	3	3	4	3	3	4	4	4	3	4	4	4	4	4	4	4	4	4	4	5	5	5	5	5	4	4	5	5	5	5	5	5	5	5	5	4
2	5	3	4	8	2	1	1	2	4	4	4	4	4	4	5	4	4	4	4	4	4	3	4	4	3	3	4	4	4	4	4	4	4	4	4	3	3	4	5	4	4	4	5	5	4	4	4	4	5
2	1	2	2	1	4	1	1	1	4	4	4	4	4	5	5	5	5	5	5	4	5	5	5	4	5	5	4	5	5	4	5	5	5	5	5	5	5	5	5	5	5	5	5	5	5	5	5	5	5
2	2	4	5	2	3	1	1	2	5	5	5	5	5	5	5	5	5	5	5	2	4	4	4	4	4	4	4	4	3	2	3	4	4	4	4	4	4	4	3	4	4	4	4	4	4	3	4	4	4
1	3	3	5	8	2	1	1	2	4	4	4	4	4	4	4	4	4	4	4	4	4	4	3	4	4	4	4	4	4	4	5	5	4	4	4	4	4	4	5	4	4	4	4	4	4	4	4	4	4
2	3	3	4	1	2	1	1	1	5	5	5	5	5	5	5	5	5	5	5	5	5	5	5	5	5	5	5	3	4	5	5	5	4	4	4	4	4	4	4	4	4	4	4	4	4	4	4	4	4
1	3	1	5	8	1	1	1	2	5	5	5	5	5	5	5	5	5	5	5	5	5	5	5	5	5	5	5	5	4	4	4	4	4	4	4	4	4	4	4	4	4	4	5	5	5	5	5	5	5
2	5	1	2	1	2	1	1	1	5	5	5	5	5	5	5	4	4	4	4	5	5	5	5	5	5	5	4	4	5	5	5	5	4	4	4	4	4	4	4	4	4	4	4	4	4	4	4	4	4
1	4	2	4	8	3	1	1	2	4	4	4	4	4	4	4	4	4	4	4	4	4	4	4	4	4	4	4	4	4	3	4	4	3	3	3	3	3	3	3	3	3	3	3	3	3	3	3	3	3
1	5	2	5	2	2	1	1	1	4	5	5	5	5	5	5	5	5	5	5	4	4	4	4	4	4	4	4	4	4	4	5	5	4	5	5	5	5	5	4	5	5	4	4	4	4	4	4	4	4
2	2	2	4	3	3	1	1	1	4	4	4	4	4	4	4	4	4	4	4	4	4	4	4	4	4	4	4	4	4	4	4	4	4	4	4	4	4	4	4	4	4	4	4	4	4	4	4	4	4
1	3	1	2	2	3	1	1	1	5	5	5	5	5	5	5	5	5	5	5	5	5	5	5	5	5	5	5	5	4	3	5	5	4	4	4	4	4	4	4	4	4	4	4	4	4	4	4	4	4
2	3	1	3	3	4	1	1	1	3	3	3	3	3	3	3	3	3	3	3	3	3	2	3	3	3	3	3	3	3	3	3	3	4	4	4	4	4	4	4	4	4	4	4	4	4	4	4	4	4
1	4	1	4	8	3	1	1	1	5	5	5	5	5	5	5	5	4	4	4	4	4	4	5	5	5	5	5	5	5	5	5	5	5	5	5	5	5	5	5	5	5	5	5	5	5	5	4	4	4
2	2	2	3	3	3	1	1	1	4	4	4	4	4	4	4	4	3	5	5	4	4	4	4	4	4	4	4	4	4	4	4	4	3	3	3	3	3	3	3	3	3	3	3	3	3	3	3	3	3
2	1	2	4	3	4	1	1	4	4	4	4	4	4	4	4	4	4	4	4	4	4	4	4	4	4	4	4	4	4	4	4	4	4	4	4	4	4	4	4	4	4	4	4	4	4	4	4	4	4
2	2	2	2	3	3	1	1	1	4	4	4	4	4	4	4	4	4	4	4	4	4	4	4	4	4	4	4	4	4	4	4	4	5	5	5	5	5	5	4	4	5	3	3	5	5	5	5	5	5
1	2	2	2	2	3	1	1	1	5	5	5	5	5	5	5	5	5	5	5	5	5	5	5	5	5	5	5	5	4	3	5	5	4	4	4	4	4	4	4	4	4	4	4	4	4	4	4	4	4
2	5	1	2	2	4	1	2	1	5	5	5	5	5	5	5	5	5	5	5	5	5	5	5	5	5	5	5	5	4	3	5	5	4	4	4	4	4	4	4	4	4	4	4	4	4	4	4	4	4
1	3	2	5	2	3	1	1	1	5	5	5	5	5	5	5	5	5	5	5	5	5	5	5	5	5	5	5	5	5	5	5	5	4	4	4	4	4	4	4	4	4	4	4	4	4	4	4	4	4
1	5	3	4	1	3	1	1	1	5	5	5	5	5	5	5	5	5	1	1	5	4	5	5	5	5	5	5	5	5	5	5	5	4	4	4	4	4	4	4	4	4	4	4	4	4	4	4	4	4
1	4	3	4	1	3	1	1	1	4	4	5	4	4	5	5	5	5	5	5	5	5	5	5	5	5	5	5	5	5	5	5	5	4	4	4	4	4	4	4	4	4	4	4	4	4	4	4	4	4
1	4	2	3	2	1	1	1	1	4	4	4	4	4	4	4	4	4	4	4	4	4	4	4	4	4	4	4	4	4	5	5	5	4	4	4	4	4	4	4	4	4	4	4	4	4	4	4	4	4
2	2	3	4	8	2	1	1	1	4	4	4	4	4	4	4	4	4	4	4	4	4	4	4	4	4	4	4	4	4	4	5	5	5	5	5	5	4	5	3	5	4	5	5	5	5	5	5	5	5
2	2	3	5	3	3	1	1	1	4	4	4	4	4	4	4	4	4	4	4	4	4	4	4	4	4	4	4	4	4	4	4	4	4	4	4	4	4	4	4	4	4	4	4	4	4	4	4	4	4
1	2	3	4	1	3	1	1	1	5	5	5	5	5	5	5	5	5	5	5	5	5	5	5	5	5	5	5	5	5	5	5	5	4	4	4	4	4	4	4	4	4	4	4	4	4	4	4	4	4
1	4	1	3	2	3	1	1	1	4	4	4	4	4	4	4	4	4	4	4	4	4	4	4	4	4	4	4	4	4	2	4	4	4	4	4	4	4	4	4	4	4	4	4	4	4	4	4	4	4
2	1	1	4	3	4	1	1	1	4	4	4	4	4	4	4	4	4	4	4	4	4	4	4	4	4	4	4	4	4	4	4	4	4	4	4	4	4	4	4	4	4	4	4	4	4	4	4	4	4
2	4	3	5	8	2	1	1	3	4	4	4	3	3	3	4	3	3	3	3	3	3	3	4	4	4	4	4	4	3	3	3	3	5	5	5	2	3	2	4	3	4	4	2	3	4	3	5	5	4
[truncated: 7 more columns]
